# Supplementary material for: Increased elastase sensitivity and decreased intramolecular interactions in the more transmissible 501Y.V1 and 501Y.V2 SARS-CoV-2 variants’ spike protein–an in silico analysis
Source: PLoS One. 2021 May 26;16(5):e0251426. doi: 10.1371/journal.pone.0251426 (PMC8153447; doi:10.1371/journal.pone.0251426)
Supplement: S1 Table — (XLSX) [file pone.0251426.s001.xlsx]

## Sheet: Sheet1
sseq	mutseq	mutation	Stability	dStability	S-S	dS-S	mutexp	dpro_mass	dpro_debye	dpro_pI_seq	dpro_pI_3D	dpro_coeff_280	dpro_coeff_fric	dpro_coeff_diff	dpro_r_gyr	dpro_r_solv	dpro_sed_const	dpro_eccen	dpro_asa_vdw	dpro_asa_hyd	dpro_asa_hph	dpro_volume	dpro_mobility	dpro_helicity	dpro_henry	dpro_net_charge	dpro_app_charge	dpro_dipole_moment	dpro_hyd_moment	dpro_zeta	dpro_zdipole	dpro_zquadrupole	dpro_patch_hyd	dpro_patch_pos	dpro_patch_neg	dpro_patch_cdr_hyd	dpro_patch_cdr_pos	dpro_patch_cdr_neg
1	0	1:N501N,2:N501N,3:N501N	8.57623e+09	0	33	0	1:N501[R;S;T;Y],2:N501[R;S;T;Y],3:N501[R;S;T;Y]	0	0	0	0	0	0	0	0	0	0	0	0	0	0	0	0	0	0	0	0	0	0	0	0	0	0	0	0	0	0	0
1	1	1:N501N,2:N501N,3:N501R	8.57623e+09	0.46265	33	0	1:N501[R;S;T;Y],2:N501[R;S;T;Y],3:N501[R;S;T;Y]	0.043098	0	0.0253906	0.0439453	0	-1.92007e-15	6.09893e-12	0.00276948	-0.00114452	1.79079e-16	-0.000189902	-11.6011	-18.4341	7.20373	52	0.699514	0	-4.27354e-07	0.82267	0.496978	284.842	58.8863	1.32981	1.72632e-15	-0.0300559	-40	40	-50	0	0	0
1	2	1:N501N,2:N501N,3:N501S	8.57623e+09	0.87548	33	0	1:N501[R;S;T;Y],2:N501[R;S;T;Y],3:N501[R;S;T;Y]	-0.027029	0	0	0	0	-6.7949e-17	2.15831e-13	-0.000798568	-4.05035e-05	-9.78226e-17	5.77809e-05	15.7608	22.2325	-7.66098	-23	-0.00286999	0	-1.51236e-08	-0.00271945	-0.00203579	-20.6147	-162.523	-0.0054562	2.27361e-15	2.98189e-05	-50	-10	-100	0	0	0
1	3	1:N501N,2:N501N,3:N501T	8.57623e+09	0.488545	33	0	1:N501[R;S;T;Y],2:N501[R;S;T;Y],3:N501[R;S;T;Y]	-0.013002	0	0	0	0	-3.29114e-17	1.04539e-13	3.77979e-05	-1.9618e-05	-4.70539e-17	-2.89666e-06	4.61676	19.7803	-17.1024	-6.125	-0.00168687	0	-7.32519e-09	-0.00136592	-0.00119686	-18.225	-169.147	-0.00320693	2.87814e-16	2.47503e-05	-70	50	-50	0	0	0
1	4	1:N501N,2:N501N,3:N501Y	8.57623e+09	0.589985	33	0	1:N501[R;S;T;Y],2:N501[R;S;T;Y],3:N501[R;S;T;Y]	0.049069	0	0	0	1490	-1.90601e-15	6.05429e-12	0.00198235	-0.00113615	2.007e-16	-0.000136114	2.75582	7.78296	-9.22305	55.75	0.00208321	0	-4.24226e-07	0.00295599	0.00156178	-2.28613	-135.293	0.00395483	8.47406e-16	-0.000257268	100	-40	-10	0	0	0
1	5	1:N501N,2:N501R,3:N501N	8.57623e+09	0.424169	33	0	1:N501[R;S;T;Y],2:N501[R;S;T;Y],3:N501[R;S;T;Y]	0.043098	0	0.0253906	0.0439453	0	-1.93135e-15	6.13478e-12	0.00278422	-0.00115125	1.79207e-16	-0.000196349	-11.7548	-19.2644	10.566	51.625	0.698969	0	-4.29865e-07	0.821766	0.496591	287.582	59.0104	1.32877	1.61279e-16	-0.0301688	180	40	-30	0	0	0
1	6	1:N501N,2:N501R,3:N501R	8.57623e+09	0.189894	33	0	1:N501[R;S;T;Y],2:N501[R;S;T;Y],3:N501[R;S;T;Y]	0.086196	0	0.0380859	0.102539	0	1.72344e-14	-5.47343e-11	0.00555001	0.0102732	1.18168e-16	-0.000386003	-23.3559	-37.6984	17.7698	103.625	2.481	0	3.83599e-06	2.93076	1.76192	571.137	117.878	4.71656	-5.13829e-16	-0.100043	-90	210	-90	0	0	0
1	7	1:N501N,2:N501R,3:N501S	8.57623e+09	0.60272	33	0	1:N501[R;S;T;Y],2:N501[R;S;T;Y],3:N501[R;S;T;Y]	0.016069	0	0.0253906	0.0439453	0	-1.99621e-15	6.3408e-12	0.00198699	-0.00118991	8.13477e-17	-0.000138645	4.00594	2.96816	2.90504	28.625	0.696433	0	-4.44301e-07	0.819442	0.494792	267.008	-103.476	1.32395	1.98746e-15	-0.0301428	-10	30	10	0	0	0
1	8	1:N501N,2:N501R,3:N501T	8.57623e+09	0.215796	33	0	1:N501[R;S;T;Y],2:N501[R;S;T;Y],3:N501[R;S;T;Y]	0.030096	0	0.0253906	0.0439453	0	-1.96277e-15	6.23457e-12	0.00282222	-0.00116998	1.32135e-16	-0.000199235	-7.13809	0.515917	-6.53642	45.5	0.697449	0	-4.36857e-07	0.820598	0.495513	269.385	-110.101	1.32588	8.07953e-16	-0.0301459	-10	10	-70	0	0	0
1	9	1:N501N,2:N501R,3:N501Y	8.57623e+09	0.317223	33	0	1:N501[R;S;T;Y],2:N501[R;S;T;Y],3:N501[R;S;T;Y]	0.092167	0	0.0253906	0.0439453	1490	1.72485e-14	-5.47791e-11	0.00476364	0.0102816	1.39785e-16	-0.000332291	-8.99903	-11.4814	1.34298	107.375	0.702655	0	3.83912e-06	0.82418	0.498469	285.257	-76.2634	1.33583	1.77856e-15	-0.0216228	100	60	-40	0	0	0
1	10	1:N501N,2:N501S,3:N501N	8.57623e+09	0.856764	33	0	1:N501[R;S;T;Y],2:N501[R;S;T;Y],3:N501[R;S;T;Y]	-0.027029	0	0	0	0	-6.19927e-17	1.96911e-13	-0.00076742	-3.6953e-05	-9.78904e-17	5.83462e-05	20.4562	25.4556	-2.21058	-23.125	-0.00814907	0	-1.37979e-08	-0.00896287	-0.00578607	-22.8329	-162.838	-0.015492	2.51016e-15	0.000336064	-130	-20	-20	0	0	0
1	11	1:N501N,2:N501S,3:N501R	8.57623e+09	0.622475	33	0	1:N501[R;S;T;Y],2:N501[R;S;T;Y],3:N501[R;S;T;Y]	0.016069	0	0.0253906	0.0439453	0	-1.97899e-15	6.2861e-12	0.00200339	-0.00117965	8.11517e-17	-0.000131633	8.85509	7.0215	4.99315	28.875	0.692233	0	-4.40468e-07	0.814738	0.491808	262.06	-103.915	1.31597	-4.8634e-16	-0.0297546	-60	30	-30	0	0	0
1	12	1:N501N,2:N501S,3:N501S	8.57623e+09	1.0353	33	0	1:N501[R;S;T;Y],2:N501[R;S;T;Y],3:N501[R;S;T;Y]	-0.054058	0	0	0	0	-1.29626e-16	4.1174e-13	-0.00156633	-7.72682e-05	-1.95717e-16	0.000116151	36.2169	47.6881	-9.87156	-46.125	-0.0110195	0	-2.88512e-08	-0.0116826	-0.00782217	-43.4494	-325.424	-0.020949	2.82261e-15	0.000366151	20	-20	0	0	0	0
1	13	1:N501N,2:N501S,3:N501T	8.57623e+09	0.648412	33	0	1:N501[R;S;T;Y],2:N501[R;S;T;Y],3:N501[R;S;T;Y]	-0.040031	0	0	0	0	-9.47505e-17	3.00962e-13	-0.000729568	-5.64794e-05	-1.44946e-16	5.54469e-05	25.0729	45.2358	-19.313	-29.25	-0.00983619	0	-2.10889e-08	-0.0103289	-0.00698311	-41.0593	-332.044	-0.0186994	1.69133e-15	0.000360942	-70	-50	-40	0	0	0
1	14	1:N501N,2:N501S,3:N501Y	8.57623e+09	0.74977	33	0	1:N501[R;S;T;Y],2:N501[R;S;T;Y],3:N501[R;S;T;Y]	0.02204	0	0	0	1490	-1.96501e-15	6.2417e-12	0.0012158	-0.00117132	1.02774e-16	-7.78212e-05	23.212	33.2385	-11.4336	32.625	-0.00606552	0	-4.37357e-07	-0.00600674	-0.00422407	-25.1172	-298.151	-0.0115365	1.49385e-15	7.99009e-05	20	-40	-50	0	0	0
1	15	1:N501N,2:N501T,3:N501N	8.57623e+09	0.480755	33	0	1:N501[R;S;T;Y],2:N501[R;S;T;Y],3:N501[R;S;T;Y]	-0.013002	0	0	0	0	-2.97505e-17	9.44985e-14	6.83758e-05	-1.77339e-05	-4.70899e-17	-4.03699e-06	6.34637	22.8974	-15.1236	-5.875	-0.00647293	0	-6.62165e-09	-0.00701689	-0.0045968	-20.6823	-169.481	-0.0123055	-1.20119e-16	0.000274799	-30	-10	50	0	0	0
1	16	1:N501N,2:N501T,3:N501R	8.57623e+09	0.246417	33	0	1:N501[R;S;T;Y],2:N501[R;S;T;Y],3:N501[R;S;T;Y]	0.030096	0	0.0253906	0.0439453	0	-1.94833e-15	6.18872e-12	0.00283804	-0.00116137	1.31971e-16	-0.000193933	-5.25469	4.46336	-7.91988	46.125	0.693719	0	-4.33644e-07	0.816459	0.492862	264.195	-110.559	1.31879	8.10127e-16	-0.0298094	-40	20	-40	0	0	0
1	17	1:N501N,2:N501T,3:N501S	8.57623e+09	0.659195	33	0	1:N501[R;S;T;Y],2:N501[R;S;T;Y],3:N501[R;S;T;Y]	-0.040031	0	0	0	0	-9.75482e-17	3.09849e-13	-0.000730132	-5.81471e-05	-1.44914e-16	5.3742e-05	22.1071	45.1299	-22.7846	-28.875	-0.00934318	0	-2.17116e-08	-0.00973647	-0.00663278	-41.2983	-332.063	-0.0177622	5.00215e-16	0.000304719	-90	10	-80	0	0	0
1	18	1:N501N,2:N501T,3:N501T	8.57623e+09	0.272343	33	0	1:N501[R;S;T;Y],2:N501[R;S;T;Y],3:N501[R;S;T;Y]	-0.026004	0	0	0	0	-6.25883e-17	1.98804e-13	0.00010628	-3.7308e-05	-9.41446e-17	-6.93402e-06	10.9631	42.6777	-32.2261	-12	-0.00815995	0	-1.39305e-08	-0.00838288	-0.00579377	-38.9083	-338.682	-0.0155127	1.69779e-15	0.000299596	-80	10	0	0	0	0
1	19	1:N501N,2:N501T,3:N501Y	8.57623e+09	0.373701	33	0	1:N501[R;S;T;Y],2:N501[R;S;T;Y],3:N501[R;S;T;Y]	0.036067	0	0	0	1490	-1.93431e-15	6.14419e-12	0.00205071	-0.00115302	1.53593e-16	-0.000140146	9.10219	30.6804	-24.3467	49.875	-0.00438956	0	-4.30525e-07	-0.00406083	-0.00303489	-22.9669	-304.789	-0.00835036	1.63976e-15	1.80035e-05	90	-30	-80	0	0	0
1	20	1:N501N,2:N501Y,3:N501N	8.57623e+09	0.555724	33	0	1:N501[R;S;T;Y],2:N501[R;S;T;Y],3:N501[R;S;T;Y]	0.049069	0	0	0	1490	-1.91683e-15	6.08865e-12	0.00201257	-0.00114259	2.00823e-16	-0.000139254	1.0432	7.93327	-5.85121	55.875	-0.00107394	0	-4.26633e-07	-0.000718613	-0.000680408	-6.37326	-135.554	-0.00204711	8.87819e-16	-0.000283892	30	-20	-50	0	0	0
1	21	1:N501N,2:N501Y,3:N501R	8.57623e+09	0.321465	33	0	1:N501[R;S;T;Y],2:N501[R;S;T;Y],3:N501[R;S;T;Y]	0.092167	0	0.0253906	0.0439453	1490	1.72489e-14	-5.47806e-11	0.00477913	0.0102818	1.3978e-16	-0.000328972	-10.5579	-10.5008	1.35253	107.875	0.700528	0	3.83923e-06	0.821984	0.496957	278.435	-76.6488	1.33179	9.33271e-16	-0.0215376	-20	30	-40	0	0	0
1	22	1:N501N,2:N501Y,3:N501S	8.57623e+09	0.734258	33	0	1:N501[R;S;T;Y],2:N501[R;S;T;Y],3:N501[R;S;T;Y]	0.02204	0	0	0	1490	-1.98176e-15	6.2949e-12	0.00121488	-0.0011813	1.02965e-16	-8.15303e-05	16.804	30.1658	-13.5122	32.875	-0.00394316	0	-4.41085e-07	-0.00343753	-0.00271575	-26.9865	-298.098	-0.00750185	-5.68339e-16	-0.000253013	140	-30	-50	0	0	0
1	23	1:N501N,2:N501Y,3:N501T	8.57623e+09	0.347333	33	0	1:N501[R;S;T;Y],2:N501[R;S;T;Y],3:N501[R;S;T;Y]	0.036067	0	0	0	1490	-1.94828e-15	6.18855e-12	0.00205036	-0.00116134	1.53752e-16	-0.000142145	5.65996	27.7136	-22.9537	49.75	-0.00276039	0	-4.33633e-07	-0.00208426	-0.00187702	-24.5971	-304.717	-0.00525325	2.04864e-15	-0.000258642	60	0	-30	0	0	0
1	24	1:N501N,2:N501Y,3:N501Y	8.57623e+09	0.448727	33	0	1:N501[R;S;T;Y],2:N501[R;S;T;Y],3:N501[R;S;T;Y]	0.098138	0	0	0	2980	1.7263e-14	-5.48254e-11	0.00399284	0.0102902	1.61397e-16	-0.000275241	3.79902	15.7162	-15.0743	111.625	0.00325535	0	3.84237e-06	0.00223713	0.00157021	-8.65925	-270.837	0.00623808	8.61144e-16	0.00922056	40	0	-90	0	0	0
1	25	1:N501R,2:N501N,3:N501N	8.57623e+09	0.506664	33	0	1:N501[R;S;T;Y],2:N501[R;S;T;Y],3:N501[R;S;T;Y]	0.043098	0	0.0253906	0.0439453	0	-1.91635e-15	6.08711e-12	0.00276703	-0.00114231	1.79036e-16	-0.000213876	-13.4294	-26.2812	9.38281	51.5	0.699686	0	-4.26525e-07	0.822734	0.4971	290.388	58.9332	1.33014	-3.12325e-16	-0.0301559	0	30	-50	0	0	0
1	26	1:N501R,2:N501N,3:N501R	8.57623e+09	0.272378	33	0	1:N501[R;S;T;Y],2:N501[R;S;T;Y],3:N501[R;S;T;Y]	0.086196	0	0.0380859	0.102539	0	-1.81387e-15	5.76162e-12	0.00553282	-0.00108122	3.35084e-16	-0.00040344	-25.0305	-44.7153	16.5865	103.5	2.48009	0	-4.03718e-07	2.93146	1.7618	573.91	117.801	4.71479	-8.4256e-16	-0.106064	-70	110	-50	0	0	0
1	27	1:N501R,2:N501N,3:N501S	8.57623e+09	0.685174	33	0	1:N501[R;S;T;Y],2:N501[R;S;T;Y],3:N501[R;S;T;Y]	0.016069	0	0.0253906	0.0439453	0	-1.9812e-15	6.29312e-12	0.0019698	-0.00118096	8.11768e-17	-0.000156195	2.33138	-4.04869	1.72183	28.5	0.69715	0	-4.4096e-07	0.820409	0.495301	269.82	-103.555	1.32532	6.42887e-16	-0.0301298	-70	60	-50	0	0	0
1	28	1:N501R,2:N501N,3:N501T	8.57623e+09	0.298283	33	0	1:N501[R;S;T;Y],2:N501[R;S;T;Y],3:N501[R;S;T;Y]	0.030096	0	0.0253906	0.0439453	0	-1.94776e-15	6.18689e-12	0.00280502	-0.00116103	1.31964e-16	-0.000216772	-8.81264	-6.50093	-7.71964	45.375	0.698166	0	-4.33516e-07	0.821565	0.496022	272.195	-110.18	1.32725	-6.72012e-16	-0.0301329	-20	60	-10	0	0	0
1	29	1:N501R,2:N501N,3:N501Y	8.57623e+09	0.399634	33	0	1:N501[R;S;T;Y],2:N501[R;S;T;Y],3:N501[R;S;T;Y]	0.092167	0	0.0253906	0.0585938	1490	-1.79971e-15	5.71663e-12	0.00474647	-0.00107278	3.56704e-16	-0.00034975	-10.6736	-18.4983	0.159766	107.25	0.701524	0	-4.00566e-07	0.825148	0.498401	288.062	-76.342	1.33363	1.97348e-15	-0.0300785	-30	0	-70	0	0	0
1	30	1:N501R,2:N501R,3:N501N	8.57623e+09	0.233883	33	0	1:N501[R;S;T;Y],2:N501[R;S;T;Y],3:N501[R;S;T;Y]	0.086196	0	0.0380859	0.102539	0	-1.82515e-15	5.79745e-12	0.00554755	-0.00108795	3.35213e-16	-0.000409936	-25.1842	-45.5456	19.9488	103.125	2.47978	0	-4.06229e-07	2.93083	1.76157	576.332	117.924	4.71419	-2.90335e-16	-0.106147	120	140	-60	0	0	0
1	31	1:N501R,2:N501R,3:N501R	8.57623e+09	-0.000372887	33	0	1:N501[R;S;T;Y],2:N501[R;S;T;Y],3:N501[R;S;T;Y]	0.129294	0	0.0507812	0.146484	0	1.73407e-14	-5.50719e-11	0.00830966	0.0103365	2.74146e-16	-0.000599255	-36.7853	-63.9796	27.1526	155.125	3.1485	0	3.85965e-06	3.71515	2.23615	860.311	176.774	5.98549	8.14833e-16	-0.129433	10	210	0	0	0	0
1	32	1:N501R,2:N501R,3:N501S	8.57623e+09	0.412431	33	0	1:N501[R;S;T;Y],2:N501[R;S;T;Y],3:N501[R;S;T;Y]	0.059167	0	0.0380859	0.102539	0	-1.8905e-15	6.00502e-12	0.00475166	-0.0011269	2.37359e-16	-0.000352332	-9.42346	-23.3131	12.2879	80.125	2.47768	0	-4.20773e-07	2.92903	1.76009	555.827	-44.5268	4.71021	-8.90337e-17	-0.106117	-40	140	-70	0	0	0
1	33	1:N501R,2:N501R,3:N501T	8.57623e+09	0.0255518	33	0	1:N501[R;S;T;Y],2:N501[R;S;T;Y],3:N501[R;S;T;Y]	0.073194	0	0.0380859	0.102539	0	-1.8568e-15	5.89799e-12	0.00558575	-0.00110682	2.88144e-16	-0.000412822	-20.5675	-25.7653	2.84639	97	2.47848	0	-4.13273e-07	2.92993	1.76065	558.176	-51.1527	4.71172	-4.95703e-16	-0.106122	50	90	-50	0	0	0
1	34	1:N501R,2:N501R,3:N501Y	8.57623e+09	0.126969	33	0	1:N501[R;S;T;Y],2:N501[R;S;T;Y],3:N501[R;S;T;Y]	0.135265	0	0.0380859	0.102539	1490	1.73549e-14	-5.5117e-11	0.00752407	0.010345	2.95762e-16	-0.00054564	-22.4284	-37.7626	10.7258	158.875	2.48244	0	3.86281e-06	2.93255	1.76293	573.936	-17.3319	4.71928	1.12912e-15	-0.10005	60	150	-100	0	0	0
1	35	1:N501R,2:N501S,3:N501N	8.57623e+09	0.666453	33	0	1:N501[R;S;T;Y],2:N501[R;S;T;Y],3:N501[R;S;T;Y]	0.016069	0	0.0253906	0.0439453	0	-1.97527e-15	6.27429e-12	0.00200093	-0.00117743	8.11093e-17	-0.000155615	7.02675	-0.825664	7.17223	28.375	0.692406	0	-4.39641e-07	0.814802	0.491931	267.627	-103.867	1.3163	7.085e-16	-0.0298548	-80	90	-40	0	0	0
1	36	1:N501R,2:N501S,3:N501R	8.57623e+09	0.43215	33	0	1:N501[R;S;T;Y],2:N501[R;S;T;Y],3:N501[R;S;T;Y]	0.059167	0	0.0380859	0.102539	0	-1.87329e-15	5.95034e-12	0.00476805	-0.00111664	2.37163e-16	-0.000345255	-4.57431	-19.2597	14.376	80.375	2.47404	0	-4.16942e-07	2.92499	1.7575	551.221	-44.9615	4.70329	-7.33759e-16	-0.105812	-90	150	40	0	0	0
1	37	1:N501R,2:N501S,3:N501S	8.57623e+09	0.845016	33	0	1:N501[R;S;T;Y],2:N501[R;S;T;Y],3:N501[R;S;T;Y]	-0.01096	0	0.0253906	0.0439453	0	-1.93842e-17	6.15712e-14	0.00120336	-1.15546e-05	-3.97591e-17	-9.79109e-05	22.7875	21.4069	-0.488753	5.375	0.690064	0	-4.31439e-09	0.812477	0.490191	247.059	-266.416	1.31185	2.01074e-16	-0.0295308	-30	30	-70	0	0	0
1	38	1:N501R,2:N501S,3:N501T	8.57623e+09	0.458115	33	0	1:N501[R;S;T;Y],2:N501[R;S;T;Y],3:N501[R;S;T;Y]	0.003067	0	0.0253906	0.0439453	0	1.57441e-17	-5.00089e-14	0.00203898	9.38482e-06	1.10085e-17	-0.000158514	11.6435	18.9546	-9.93022	22.25	0.69108	0	3.5042e-09	0.813633	0.490912	249.434	-273.036	1.31378	-1.7967e-16	-0.0295332	-60	80	-30	0	0	0
1	39	1:N501R,2:N501S,3:N501Y	8.57623e+09	0.559475	33	0	1:N501[R;S;T;Y],2:N501[R;S;T;Y],3:N501[R;S;T;Y]	0.065138	0	0.0253906	0.0439453	1490	-1.8592e-15	5.90559e-12	0.00398125	-0.00110824	2.58784e-16	-0.000291542	9.78257	6.9573	-2.05081	84.125	0.694243	0	-4.13806e-07	0.817216	0.493231	265.304	-239.16	1.31979	1.7964e-15	-0.0297778	-20	0	0	0	0	0
1	40	1:N501R,2:N501T,3:N501N	8.57623e+09	0.2904	33	0	1:N501[R;S;T;Y],2:N501[R;S;T;Y],3:N501[R;S;T;Y]	0.030096	0	0.0253906	0.0439453	0	-1.94461e-15	6.17691e-12	0.00283559	-0.00115916	1.31929e-16	-0.000217907	-7.08303	-3.38381	-5.7408	45.625	0.693891	0	-4.32817e-07	0.816522	0.492985	269.762	-110.51	1.31912	1.92194e-15	-0.0299095	-40	40	-40	0	0	0
1	41	1:N501R,2:N501T,3:N501R	8.57623e+09	0.0561314	33	0	1:N501[R;S;T;Y],2:N501[R;S;T;Y],3:N501[R;S;T;Y]	0.073194	0	0.0380859	0.102539	0	-1.84238e-15	5.85215e-12	0.00560157	-0.00109821	2.8798e-16	-0.000407465	-18.6841	-21.8179	1.46293	97.625	2.47525	0	-4.10062e-07	2.92639	1.75836	553.326	-51.6063	4.70559	-8.06801e-16	-0.105858	-80	100	-10	0	0	0
1	42	1:N501R,2:N501T,3:N501S	8.57623e+09	0.468942	33	0	1:N501[R;S;T;Y],2:N501[R;S;T;Y],3:N501[R;S;T;Y]	0.003067	0	0.0253906	0.0439453	0	1.29458e-17	-4.11204e-14	0.00203842	7.71678e-06	1.10404e-17	-0.000160228	8.67775	18.8487	-13.4018	22.625	0.69155	0	2.88137e-09	0.814198	0.491246	249.194	-273.055	1.31467	2.00709e-16	-0.0295849	-40	60	-40	0	0	0
1	43	1:N501R,2:N501T,3:N501T	8.57623e+09	0.0820885	33	0	1:N501[R;S;T;Y],2:N501[R;S;T;Y],3:N501[R;S;T;Y]	0.017094	0	0.0253906	0.0439453	0	-1.97595e-15	6.27645e-12	0.00287369	-0.00117784	8.48561e-17	-0.000220803	-2.46627	16.3965	-22.8433	39.5	0.692371	0	-4.39792e-07	0.815354	0.491906	251.569	-279.675	1.31623	1.74606e-15	-0.0298865	-20	0	-50	0	0	0
1	44	1:N501R,2:N501T,3:N501Y	8.57623e+09	0.183421	33	0	1:N501[R;S;T;Y],2:N501[R;S;T;Y],3:N501[R;S;T;Y]	0.079165	0	0.0253906	0.0439453	1490	-1.82825e-15	5.80728e-12	0.00481502	-0.00108979	3.096e-16	-0.000353776	-4.32721	4.39916	-14.9639	101.375	0.695729	0	-4.06917e-07	0.818936	0.494286	267.438	-245.799	1.32261	1.37347e-15	-0.0298322	-30	50	-60	0	0	0
1	45	1:N501R,2:N501Y,3:N501N	8.57623e+09	0.365464	33	0	1:N501[R;S;T;Y],2:N501[R;S;T;Y],3:N501[R;S;T;Y]	0.092167	0	0.0253906	0.0439453	1490	1.72528e-14	-5.4793e-11	0.00477666	0.0102842	1.39735e-16	-0.000352925	-12.3862	-18.3479	3.53161	107.375	0.700699	0	3.8401e-06	0.822047	0.497079	283.986	-76.6007	1.33211	2.05132e-15	-0.0216358	50	70	-50	0	0	0
1	46	1:N501R,2:N501Y,3:N501R	8.57623e+09	0.131212	33	0	1:N501[R;S;T;Y],2:N501[R;S;T;Y],3:N501[R;S;T;Y]	0.135265	0	0.0380859	0.102539	1490	1.73553e-14	-5.51185e-11	0.00753954	0.0103453	2.95757e-16	-0.000542307	-23.9873	-36.782	10.7353	159.375	2.48069	0	3.86292e-06	2.93081	1.76169	567.439	-17.7135	4.71596	-4.85412e-16	-0.099979	10	150	-40	0	0	0
1	47	1:N501R,2:N501Y,3:N501S	8.57623e+09	0.543967	33	0	1:N501[R;S;T;Y],2:N501[R;S;T;Y],3:N501[R;S;T;Y]	0.065138	0	0.0253906	0.0439453	1490	-1.87593e-15	5.95874e-12	0.00398032	-0.00111822	2.58975e-16	-0.000295301	3.37459	3.88459	-4.12938	84.375	0.696314	0	-4.1753e-07	0.819723	0.494703	263.42	-239.108	1.32373	2.71339e-17	-0.0300837	60	-10	-50	0	0	0
1	48	1:N501R,2:N501Y,3:N501T	8.57623e+09	0.157122	33	0	1:N501[R;S;T;Y],2:N501[R;S;T;Y],3:N501[R;S;T;Y]	0.079165	0	0.0253906	0.0439453	1490	-1.8422e-15	5.85159e-12	0.00481465	-0.00109811	3.09759e-16	-0.000355815	-7.76944	1.43234	-13.5708	101.25	0.697329	0	-4.10022e-07	0.820879	0.495423	265.794	-245.728	1.32566	-4.9735e-16	-0.0300865	120	100	-10	0	0	0
1	49	1:N501R,2:N501Y,3:N501Y	8.57623e+09	0.258418	33	0	1:N501[R;S;T;Y],2:N501[R;S;T;Y],3:N501[R;S;T;Y]	0.141236	0	0.0253906	0.0585938	2980	1.73696e-14	-5.51636e-11	0.00675403	0.0103538	3.17373e-16	-0.000488673	-9.63037	-10.565	-5.69144	163.125	0.702536	0	3.86608e-06	0.824461	0.498379	281.66	-211.865	1.33561	-1.31885e-16	-0.0215468	100	10	-50	0	0	0
1	50	1:N501S,2:N501N,3:N501N	8.57623e+09	0.92937	33	0	1:N501[R;S;T;Y],2:N501[R;S;T;Y],3:N501[R;S;T;Y]	-0.027029	0	0	0	0	-7.05574e-17	2.24116e-13	-0.000797853	-4.20583e-05	-9.77929e-17	6.39731e-05	24.3637	24.2596	-2.44432	-24	-0.00290715	0	-1.57042e-08	-0.00275518	-0.00206207	-20.9817	-162.663	-0.00552685	1.73281e-15	8.11275e-05	-30	10	-70	0	0	0
1	51	1:N501S,2:N501N,3:N501R	8.57623e+09	0.695102	33	0	1:N501[R;S;T;Y],2:N501[R;S;T;Y],3:N501[R;S;T;Y]	0.016069	0	0.0253906	0.0439453	0	-1.98741e-15	6.31287e-12	0.00197297	-0.00118467	8.12476e-17	-0.000126028	12.7627	5.82559	4.75941	28	0.696934	0	-4.42343e-07	0.820302	0.495148	263.898	-103.741	1.32491	8.04662e-16	-0.0299832	-80	20	-60	0	0	0
1	52	1:N501S,2:N501N,3:N501S	8.57623e+09	1.10797	33	0	1:N501[R;S;T;Y],2:N501[R;S;T;Y],3:N501[R;S;T;Y]	-0.054058	0	0	0	0	-1.3819e-16	4.38942e-13	-0.00159677	-8.2373e-05	-1.95619e-16	0.000121783	40.1245	46.4922	-10.1053	-47	-0.00577756	0	-3.07573e-08	-0.0054749	-0.00409817	-41.5975	-325.244	-0.0109839	5.68414e-16	0.000111273	-10	-20	-110	0	0	0
1	53	1:N501S,2:N501N,3:N501T	8.57623e+09	0.721086	33	0	1:N501[R;S;T;Y],2:N501[R;S;T;Y],3:N501[R;S;T;Y]	-0.040031	0	0	0	0	-1.03316e-16	3.2817e-13	-0.00076	-6.15854e-05	-1.44849e-16	6.10762e-05	28.9805	44.0399	-19.5468	-30.125	-0.00459427	0	-2.29954e-08	-0.00412124	-0.00325912	-39.2075	-331.863	-0.00873426	1.11363e-15	0.000106034	-60	40	-70	0	0	0
1	54	1:N501S,2:N501N,3:N501Y	8.57623e+09	0.822404	33	0	1:N501[R;S;T;Y],2:N501[R;S;T;Y],3:N501[R;S;T;Y]	0.02204	0	0	0	1490	-1.97343e-15	6.26845e-12	0.00118537	-0.00117634	1.0287e-16	-7.22116e-05	27.1196	32.0426	-11.6674	31.75	-0.000823095	0	-4.39231e-07	0.000201358	-0.00049979	-23.2662	-297.972	-0.00157041	2.51577e-15	-0.000174921	-20	-70	0	0	0	0
1	55	1:N501S,2:N501R,3:N501N	8.57623e+09	0.656644	33	0	1:N501[R;S;T;Y],2:N501[R;S;T;Y],3:N501[R;S;T;Y]	0.016069	0	0.0253906	0.0439453	0	-1.9987e-15	6.3487e-12	0.00198771	-0.0011914	8.13761e-17	-0.000132464	12.6089	4.99527	8.12171	27.625	0.696389	0	-4.44854e-07	0.819398	0.494761	266.667	-103.614	1.32387	4.02633e-16	-0.0300963	80	30	-90	0	0	0
1	56	1:N501S,2:N501R,3:N501R	8.57623e+09	0.422363	33	0	1:N501[R;S;T;Y],2:N501[R;S;T;Y],3:N501[R;S;T;Y]	0.059167	0	0.0380859	0.102539	0	-1.89671e-15	6.02475e-12	0.00475483	-0.0011306	2.3743e-16	-0.000322216	1.00784	-13.4388	15.3254	79.625	2.47745	0	-4.22155e-07	2.92891	1.75993	550.282	-44.7109	4.70978	-5.04274e-17	-0.106009	10	160	-100	0	0	0
1	57	1:N501S,2:N501R,3:N501S	8.57623e+09	0.835209	33	0	1:N501[R;S;T;Y],2:N501[R;S;T;Y],3:N501[R;S;T;Y]	-0.01096	0	0.0253906	0.0439453	0	-4.31983e-17	1.37214e-13	0.00119013	-2.57499e-05	-3.9488e-17	-7.47303e-05	28.3697	27.2278	0.460723	4.625	0.694047	0	-9.61478e-09	0.817073	0.493022	246.092	-266.156	1.31942	-1.78142e-16	-0.0297724	-80	90	-20	0	0	0
1	58	1:N501S,2:N501R,3:N501T	8.57623e+09	0.448286	33	0	1:N501[R;S;T;Y],2:N501[R;S;T;Y],3:N501[R;S;T;Y]	0.003067	0	0.0253906	0.0439453	0	-8.07163e-18	2.56385e-14	0.00202576	-4.81139e-06	1.12797e-17	-0.00013535	17.2257	24.7756	-8.98074	21.5	0.695063	0	-1.79653e-09	0.818229	0.493742	248.47	-272.777	1.32135	-1.37422e-16	-0.0297748	-30	-50	-50	0	0	0
1	59	1:N501S,2:N501R,3:N501Y	8.57623e+09	0.549645	33	0	1:N501[R;S;T;Y],2:N501[R;S;T;Y],3:N501[R;S;T;Y]	0.065138	0	0.0253906	0.0439453	1490	-1.88261e-15	5.97996e-12	0.00396801	-0.0011222	2.59051e-16	-0.000268476	15.3647	12.7782	-1.10134	83.375	0.698227	0	-4.19017e-07	0.821812	0.496062	264.344	-238.903	1.32736	1.41604e-15	-0.0300193	130	70	-40	0	0	0
1	60	1:N501S,2:N501S,3:N501N	8.57623e+09	1.08919	33	0	1:N501[R;S;T;Y],2:N501[R;S;T;Y],3:N501[R;S;T;Y]	-0.054058	0	0	0	0	-1.32235e-16	4.20026e-13	-0.00156562	-7.88232e-05	-1.95687e-16	0.000122345	44.8199	49.7152	-4.6549	-47.125	-0.0110567	0	-2.94318e-08	-0.0117183	-0.00784846	-43.8181	-325.568	-0.0210197	1.48754e-15	0.000417548	-90	-50	-70	0	0	0
1	61	1:N501S,2:N501S,3:N501R	8.57623e+09	0.854955	33	0	1:N501[R;S;T;Y],2:N501[R;S;T;Y],3:N501[R;S;T;Y]	-0.01096	0	0.0253906	0.0439453	0	-2.59277e-17	8.23558e-14	0.00120653	-1.54551e-05	-3.96846e-17	-6.77326e-05	33.2188	31.2811	2.54883	4.875	0.689846	0	-5.7708e-09	0.812369	0.490037	241.112	-266.608	1.31144	1.95595e-15	-0.029384	-120	40	20	0	0	0
1	62	1:N501S,2:N501S,3:N501S	8.57623e+09	1.26775	33	0	1:N501[R;S;T;Y],2:N501[R;S;T;Y],3:N501[R;S;T;Y]	-0.081087	0	0	0	0	-5.63423e-15	1.78973e-11	-0.00236488	-0.00335849	-2.31646e-16	0.000180179	60.5807	71.9477	-12.3159	-70.125	-0.0144945	0	-1.25402e-06	-0.0144383	-0.0100534	-64.4357	-488.214	-0.0275711	-2.31342e-17	0.000203444	0	-20	0	0	0	0
1	63	1:N501S,2:N501S,3:N501T	8.57623e+09	0.880854	33	0	1:N501[R;S;T;Y],2:N501[R;S;T;Y],3:N501[R;S;T;Y]	-0.06706	0	0	0	0	-1.6484e-16	5.23592e-13	-0.00152771	-9.82586e-05	-2.42745e-16	0.000119446	49.4367	69.4955	-21.7573	-53.25	-0.012744	0	-3.66888e-08	-0.0130845	-0.00904569	-62.0452	-494.83	-0.0242276	1.13783e-15	0.000442583	-20	-70	0	0	0	0
1	64	1:N501S,2:N501S,3:N501Y	8.57623e+09	0.982227	33	0	1:N501[R;S;T;Y],2:N501[R;S;T;Y],3:N501[R;S;T;Y]	-0.004989	0	0	0	1490	-1.12093e-17	3.56049e-14	0.000418482	-6.68172e-06	-1.80712e-17	-1.38925e-05	47.5757	57.4982	-13.8779	8.625	-0.00875895	0	-2.49489e-09	-0.00876166	-0.00622149	-46.1007	-460.899	-0.0166513	8.08229e-17	0.000494204	20	-60	-50	0	0	0
1	65	1:N501S,2:N501T,3:N501N	8.57623e+09	0.71316	33	0	1:N501[R;S;T;Y],2:N501[R;S;T;Y],3:N501[R;S;T;Y]	-0.040031	0	0	0	0	-1.00155e-16	3.1813e-13	-0.000729419	-5.97011e-05	-1.44885e-16	5.99345e-05	30.7101	47.157	-17.5679	-29.875	-0.00938034	0	-2.22918e-08	-0.0097722	-0.00665906	-41.6669	-332.207	-0.0178328	5.20754e-15	0.000356088	-10	-40	0	0	0	0
1	66	1:N501S,2:N501T,3:N501R	8.57623e+09	0.478861	33	0	1:N501[R;S;T;Y],2:N501[R;S;T;Y],3:N501[R;S;T;Y]	0.003067	0	0.0253906	0.0439453	0	6.4051e-18	-2.03449e-14	0.00204159	3.81799e-06	1.11149e-17	-0.00013006	19.1091	28.723	-10.3642	22.125	0.691333	0	1.4256e-09	0.81409	0.491092	243.247	-273.247	1.31426	2.3103e-15	-0.0294382	-30	20	-50	0	0	0
1	67	1:N501S,2:N501T,3:N501S	8.57623e+09	0.891706	33	0	1:N501[R;S;T;Y],2:N501[R;S;T;Y],3:N501[R;S;T;Y]	-0.06706	0	0	0	0	-1.67636e-16	5.32475e-13	-0.00152828	-9.99256e-05	-2.42713e-16	0.000117743	46.4709	69.3896	-25.2289	-52.875	-0.012251	0	-3.73113e-08	-0.0124921	-0.00869535	-62.284	-494.849	-0.0232904	1.36073e-15	0.000386336	-40	-20	-90	0	0	0
1	68	1:N501S,2:N501T,3:N501T	8.57623e+09	0.504807	33	0	1:N501[R;S;T;Y],2:N501[R;S;T;Y],3:N501[R;S;T;Y]	-0.053033	0	0	0	0	-1.3284e-16	4.2195e-13	-0.000691459	-7.91843e-05	-1.91941e-16	5.70372e-05	35.3269	66.9373	-34.6704	-36	-0.0110676	0	-2.95667e-08	-0.0111383	-0.00785621	-59.8937	-501.464	-0.0210405	7.89707e-16	0.000381042	-80	-10	-60	0	0	0
1	69	1:N501S,2:N501T,3:N501Y	8.57623e+09	0.606204	33	0	1:N501[R;S;T;Y],2:N501[R;S;T;Y],3:N501[R;S;T;Y]	0.009038	0	0	0	1490	-2.00158e-15	6.35786e-12	0.00125379	-0.00119311	5.57608e-17	-7.62452e-05	33.4659	54.94	-26.791	25.875	-0.00729614	0	-4.45496e-07	-0.0068156	-0.00509666	-43.9498	-467.533	-0.0138761	2.50942e-15	0.000100512	50	-80	-10	0	0	0
1	70	1:N501S,2:N501Y,3:N501N	8.57623e+09	0.788186	33	0	1:N501[R;S;T;Y],2:N501[R;S;T;Y],3:N501[R;S;T;Y]	0.02204	0	0	0	1490	-1.98425e-15	6.30282e-12	0.0012156	-0.00118278	1.02993e-16	-7.53438e-05	25.4069	32.1929	-8.29553	31.875	-0.00398065	0	-4.41639e-07	-0.0034737	-0.00274227	-27.3541	-298.24	-0.00757313	1.15209e-16	-0.000201678	60	-30	-40	0	0	0
1	71	1:N501S,2:N501Y,3:N501R	8.57623e+09	0.553916	33	0	1:N501[R;S;T;Y],2:N501[R;S;T;Y],3:N501[R;S;T;Y]	0.065138	0	0.0253906	0.0439453	1490	-1.88216e-15	5.97851e-12	0.0039835	-0.00112193	2.59046e-16	-0.00026516	13.8059	13.7589	-1.09179	83.875	0.696097	0	-4.18916e-07	0.819616	0.494549	257.491	-239.298	1.32332	-1.30179e-16	-0.0299372	30	10	-10	0	0	0
1	72	1:N501S,2:N501Y,3:N501S	8.57623e+09	0.966741	33	0	1:N501[R;S;T;Y],2:N501[R;S;T;Y],3:N501[R;S;T;Y]	-0.004989	0	0	0	1490	-2.79848e-17	8.889e-14	0.00041757	-1.66814e-05	-1.78802e-17	-1.75904e-05	41.1677	54.4254	-15.9565	8.875	-0.00663704	0	-6.22866e-09	-0.00619293	-0.00471345	-47.9685	-460.844	-0.0126175	2.28661e-15	0.000161239	140	20	-60	0	0	0
1	73	1:N501S,2:N501Y,3:N501T	8.57623e+09	0.579852	33	0	1:N501[R;S;T;Y],2:N501[R;S;T;Y],3:N501[R;S;T;Y]	0.009038	0	0	0	1490	7.17918e-18	-2.28037e-14	0.00125345	4.27941e-06	3.2887e-17	-7.82343e-05	30.0237	51.9732	-25.398	25.75	-0.00545395	0	1.59789e-09	-0.00483952	-0.00387456	-45.5787	-467.458	-0.0103683	-7.67283e-17	0.000156351	50	-40	-60	0	0	0
1	74	1:N501S,2:N501Y,3:N501Y	8.57623e+09	0.681248	33	0	1:N501[R;S;T;Y],2:N501[R;S;T;Y],3:N501[R;S;T;Y]	0.071109	0	0	0	2980	-1.86804e-15	5.93367e-12	0.00319675	-0.00111351	2.80666e-16	-0.000211401	28.1628	39.9759	-17.5186	87.625	-0.00168391	0	-4.15773e-07	-0.000517435	-0.0011158	-29.6384	-433.541	-0.00320657	3.01309e-15	-0.000126629	50	30	-60	0	0	0
1	75	1:N501T,2:N501N,3:N501N	8.57623e+09	0.506702	33	0	1:N501[R;S;T;Y],2:N501[R;S;T;Y],3:N501[R;S;T;Y]	-0.013002	0	0	0	0	-3.47534e-17	1.10389e-13	3.77743e-05	-2.0716e-05	-4.70329e-17	-1.59802e-06	10.2411	24.0369	-14.6144	-6.625	-0.00170228	0	-7.73515e-09	-0.00137752	-0.00120773	-18.5001	-169.293	-0.00323622	-3.78924e-16	4.99169e-05	-10	-20	-10	0	0	0
1	76	1:N501T,2:N501N,3:N501R	8.57623e+09	0.27242	33	0	1:N501[R;S;T;Y],2:N501[R;S;T;Y],3:N501[R;S;T;Y]	0.030096	0	0.0253906	0.0439453	0	-1.95325e-15	6.20435e-12	0.00280746	-0.00116431	1.32027e-16	-0.000191496	-1.36	5.6028	-7.41066	45.375	0.697975	0	-4.3474e-07	0.821486	0.495886	266.366	-110.372	1.32688	5.87426e-16	-0.0300101	-40	20	-50	0	0	0
1	77	1:N501T,2:N501N,3:N501S	8.57623e+09	0.685269	33	0	1:N501[R;S;T;Y],2:N501[R;S;T;Y],3:N501[R;S;T;Y]	-0.040031	0	0	0	0	-1.02548e-16	3.25731e-13	-0.00076074	-6.11277e-05	-1.44857e-16	5.61817e-05	26.0018	46.2694	-22.2754	-29.625	-0.00457251	0	-2.28245e-08	-0.00409711	-0.00324369	-39.1156	-331.869	-0.00869289	3.02511e-15	7.98914e-05	-50	-10	-90	0	0	0
1	78	1:N501T,2:N501N,3:N501T	8.57623e+09	0.29831	33	0	1:N501[R;S;T;Y],2:N501[R;S;T;Y],3:N501[R;S;T;Y]	-0.026004	0	0	0	0	-6.75906e-17	2.14693e-13	7.56784e-05	-4.02898e-05	-9.40877e-17	-4.49476e-06	14.8578	43.8171	-31.7168	-12.75	-0.00338929	0	-1.50438e-08	-0.00274352	-0.0024047	-36.7256	-338.488	-0.00644343	1.34923e-15	7.47415e-05	-80	0	-60	0	0	0
1	79	1:N501T,2:N501N,3:N501Y	8.57623e+09	0.399634	33	0	1:N501[R;S;T;Y],2:N501[R;S;T;Y],3:N501[R;S;T;Y]	0.036067	0	0	0	1490	-1.93924e-15	6.15982e-12	0.00202012	-0.00115595	1.53649e-16	-0.00013771	12.9969	31.8198	-23.8374	49.125	0.000381384	0	-4.3162e-07	0.00157874	0.000354333	-20.785	-304.597	0.000719472	1.14054e-15	-0.000206767	50	-70	-10	0	0	0
1	80	1:N501T,2:N501R,3:N501N	8.57623e+09	0.233853	33	0	1:N501[R;S;T;Y],2:N501[R;S;T;Y],3:N501[R;S;T;Y]	0.030096	0	0.0253906	0.0439453	0	-1.96453e-15	6.24018e-12	0.00282219	-0.00117103	1.32156e-16	-0.000197947	-1.51379	4.77249	-4.04836	45	0.69743	0	-4.37251e-07	0.820582	0.495499	269.129	-110.245	1.32585	-4.58765e-16	-0.0301231	180	60	10	0	0	0
1	81	1:N501T,2:N501R,3:N501R	8.57623e+09	-0.000308037	33	0	1:N501[R;S;T;Y],2:N501[R;S;T;Y],3:N501[R;S;T;Y]	0.073194	0	0.0380859	0.102539	0	-1.8623e-15	5.91543e-12	0.00558818	-0.00111009	2.88207e-16	-0.000387597	-13.1148	-13.6616	3.15537	97	2.47828	0	-4.14496e-07	2.92983	1.76051	552.717	-51.3429	4.71134	5.63228e-16	-0.106031	-80	200	-100	0	0	0
1	82	1:N501T,2:N501R,3:N501S	8.57623e+09	0.412486	33	0	1:N501[R;S;T;Y],2:N501[R;S;T;Y],3:N501[R;S;T;Y]	0.003067	0	0.0253906	0.0439453	0	-7.30299e-18	2.3197e-14	0.00202502	-4.35321e-06	1.12709e-17	-0.000140245	14.247	27.005	-11.7093	22	0.695088	0	-1.62545e-09	0.818257	0.49376	248.555	-272.783	1.3214	-3.19027e-16	-0.0297985	-10	10	20	0	0	0
1	83	1:N501T,2:N501R,3:N501T	8.57623e+09	0.0256014	33	0	1:N501[R;S;T;Y],2:N501[R;S;T;Y],3:N501[R;S;T;Y]	0.017094	0	0.0253906	0.0439453	0	-1.99588e-15	6.33974e-12	0.0028603	-0.00118971	8.5083e-17	-0.000200834	3.10297	24.5528	-21.1508	38.875	0.69591	0	-4.44227e-07	0.819413	0.494421	250.932	-279.403	1.32296	1.1416e-15	-0.0301001	20	10	-50	0	0	0
1	84	1:N501T,2:N501R,3:N501Y	8.57623e+09	0.126918	33	0	1:N501[R;S;T;Y],2:N501[R;S;T;Y],3:N501[R;S;T;Y]	0.079165	0	0.0253906	0.0439453	1490	-1.84816e-15	5.87052e-12	0.00480161	-0.00110166	3.09827e-16	-0.000333887	1.24203	12.5554	-13.2714	100.75	0.699268	0	-4.11349e-07	0.822996	0.4968	266.806	-245.528	1.32934	1.37244e-15	-0.0300459	160	50	-50	0	0	0
1	85	1:N501T,2:N501S,3:N501N	8.57623e+09	0.666457	33	0	1:N501[R;S;T;Y],2:N501[R;S;T;Y],3:N501[R;S;T;Y]	-0.040031	0	0	0	0	-9.6594e-17	3.06818e-13	-0.00072959	-5.75783e-05	-1.44925e-16	5.67484e-05	30.6972	49.4924	-16.825	-29.75	-0.00985157	0	-2.14992e-08	-0.0103405	-0.00699395	-41.3356	-332.194	-0.0187287	3.27986e-15	0.000386152	-70	-30	-30	0	0	0
1	86	1:N501T,2:N501S,3:N501R	8.57623e+09	0.432193	33	0	1:N501[R;S;T;Y],2:N501[R;S;T;Y],3:N501[R;S;T;Y]	0.003067	0	0.0253906	0.0439453	0	-2.01203e-15	6.39104e-12	0.00204142	-0.00119934	3.40984e-17	-0.000133227	19.0962	31.0584	-9.62123	22.25	0.690694	0	-4.47821e-07	0.813553	0.490716	243.581	-273.235	1.31304	3.62433e-16	-0.0297086	-20	20	-20	0	0	0
1	87	1:N501T,2:N501S,3:N501S	8.57623e+09	0.845046	33	0	1:N501[R;S;T;Y],2:N501[R;S;T;Y],3:N501[R;S;T;Y]	-0.06706	0	0	0	0	-1.64073e-16	5.21157e-13	-0.00152845	-9.78017e-05	-2.42753e-16	0.000114552	46.458	71.7249	-24.486	-52.75	-0.0127222	0	-3.65182e-08	-0.0130603	-0.00903024	-61.9528	-494.836	-0.0241862	9.40786e-16	0.000416395	-20	-20	50	0	0	0
1	88	1:N501T,2:N501S,3:N501T	8.57623e+09	0.458166	33	0	1:N501[R;S;T;Y],2:N501[R;S;T;Y],3:N501[R;S;T;Y]	-0.053033	0	0	0	0	-1.29278e-16	4.10633e-13	-0.000691632	-7.70606e-05	-1.91982e-16	5.3849e-05	35.314	69.2727	-33.9274	-35.875	-0.0115388	0	-2.87737e-08	-0.0117066	-0.00819111	-59.5625	-501.45	-0.0219363	5.74682e-16	0.000411104	-80	-70	-80	0	0	0
1	89	1:N501T,2:N501S,3:N501Y	8.57623e+09	0.559545	33	0	1:N501[R;S;T;Y],2:N501[R;S;T;Y],3:N501[R;S;T;Y]	0.009038	0	0	0	1490	-1.99808e-15	6.34675e-12	0.00125362	-0.00119103	5.5721e-17	-7.94162e-05	33.453	57.2754	-26.048	26	-0.00776757	0	-4.44718e-07	-0.0073841	-0.00543169	-43.6186	-467.52	-0.0147723	2.34349e-15	0.000130572	10	-50	-50	0	0	0
1	90	1:N501T,2:N501T,3:N501N	8.57623e+09	0.290421	33	0	1:N501[R;S;T;Y],2:N501[R;S;T;Y],3:N501[R;S;T;Y]	-0.026004	0	0	0	0	-6.44304e-17	2.04654e-13	0.000106256	-3.8406e-05	-9.41237e-17	-5.63484e-06	16.5874	46.9343	-29.738	-12.5	-0.00817532	0	-1.43404e-08	-0.00839443	-0.00580461	-39.1846	-338.832	-0.0155419	1.08433e-15	0.000324792	-30	-20	50	0	0	0
1	91	1:N501T,2:N501T,3:N501R	8.57623e+09	0.0561275	33	0	1:N501[R;S;T;Y],2:N501[R;S;T;Y],3:N501[R;S;T;Y]	0.017094	0	0.0253906	0.0439453	0	-1.98145e-15	6.2939e-12	0.00287612	-0.00118111	8.49187e-17	-0.000195526	4.98637	28.5002	-22.5343	39.5	0.69218	0	-4.41015e-07	0.815274	0.49177	245.716	-279.874	1.31587	2.0075e-15	-0.0297635	-40	20	-40	0	0	0
1	92	1:N501T,2:N501T,3:N501S	8.57623e+09	0.468988	33	0	1:N501[R;S;T;Y],2:N501[R;S;T;Y],3:N501[R;S;T;Y]	-0.053033	0	0	0	0	-1.32074e-16	4.19516e-13	-0.000692198	-7.87275e-05	-1.9195e-16	5.2143e-05	32.3482	69.1668	-37.399	-35.5	-0.0110458	0	-2.93961e-08	-0.0111142	-0.00784077	-59.8013	-501.47	-0.0209991	9.79212e-16	0.000354868	-120	20	-80	0	0	0
1	93	1:N501T,2:N501T,3:N501T	8.57623e+09	0.0820913	33	0	1:N501[R;S;T;Y],2:N501[R;S;T;Y],3:N501[R;S;T;Y]	-0.039006	0	0	0	0	-9.7194e-17	3.08724e-13	0.000144267	-5.7936e-05	-1.41179e-16	-8.53195e-06	21.2042	66.7145	-46.8404	-18.625	-0.00986248	0	-2.16327e-08	-0.0097605	-0.00700168	-57.4111	-508.084	-0.0187494	2.65718e-15	0.000349664	0	-40	0	0	0	0
1	94	1:N501T,2:N501T,3:N501Y	8.57623e+09	0.183481	33	0	1:N501[R;S;T;Y],2:N501[R;S;T;Y],3:N501[R;S;T;Y]	0.023065	0	0	0	1490	-1.96746e-15	6.24949e-12	0.00208858	-0.00117278	1.06541e-16	-0.000141741	19.3432	54.7172	-38.961	43.25	-0.00609151	0	-4.37903e-07	-0.00543811	-0.00424243	-41.4679	-474.153	-0.0115859	4.43773e-16	6.8581e-05	90	-50	-40	0	0	0
1	95	1:N501T,2:N501Y,3:N501N	8.57623e+09	0.365447	33	0	1:N501[R;S;T;Y],2:N501[R;S;T;Y],3:N501[R;S;T;Y]	0.036067	0	0	0	1490	-1.95005e-15	6.19417e-12	0.00205034	-0.0011624	1.53772e-16	-0.000140853	11.2843	31.9701	-20.4656	49.25	-0.00277592	0	-4.34027e-07	-0.00209605	-0.00188797	-24.8726	-304.866	-0.00528278	-3.11355e-16	-0.000233465	30	-30	-10	0	0	0
1	96	1:N501T,2:N501Y,3:N501R	8.57623e+09	0.131196	33	0	1:N501[R;S;T;Y],2:N501[R;S;T;Y],3:N501[R;S;T;Y]	0.079165	0	0.0253906	0.0439453	1490	-1.8477e-15	5.86907e-12	0.0048171	-0.00110139	3.09822e-16	-0.000330567	-0.316796	13.5361	-13.2619	101.25	0.697138	0	-4.11247e-07	0.820799	0.495287	259.959	-245.924	1.32529	3.01979e-16	-0.0299638	-30	10	-80	0	0	0
1	97	1:N501T,2:N501Y,3:N501S	8.57623e+09	0.544032	33	0	1:N501[R;S;T;Y],2:N501[R;S;T;Y],3:N501[R;S;T;Y]	0.009038	0	0	0	1490	7.94982e-18	-2.52515e-14	0.00125271	4.73877e-06	3.28782e-17	-8.313e-05	27.045	54.2027	-28.1266	26.25	-0.00543196	0	1.76941e-09	-0.00481511	-0.00385896	-45.4866	-467.465	-0.0103264	4.68385e-16	0.00013022	180	-80	-60	0	0	0
1	98	1:N501T,2:N501Y,3:N501T	8.57623e+09	0.157105	33	0	1:N501[R;S;T;Y],2:N501[R;S;T;Y],3:N501[R;S;T;Y]	0.023065	0	0	0	1490	-1.98143e-15	6.29384e-12	0.00208824	-0.0011811	1.067e-16	-0.000143743	15.901	51.7504	-37.568	43.125	-0.00446254	0	-4.41011e-07	-0.00346178	-0.0030847	-43.097	-474.079	-0.00848922	1.28635e-15	-0.000208141	10	-60	-40	0	0	0
1	99	1:N501T,2:N501Y,3:N501Y	8.57623e+09	0.258467	33	0	1:N501[R;S;T;Y],2:N501[R;S;T;Y],3:N501[R;S;T;Y]	0.085136	0	0	0	2980	1.72298e-14	-5.47197e-11	0.0040306	0.0102704	1.14354e-16	-0.000276837	14.0401	39.7531	-29.6886	105	0.0015552	0	3.83496e-06	0.000859945	0.000363752	-27.1573	-440.161	0.00300592	7.11628e-16	0.00926846	-10	-10	-90	0	0	0
1	100	1:N501Y,2:N501N,3:N501N	8.57623e+09	0.68508	33	0	1:N501[R;S;T;Y],2:N501[R;S;T;Y],3:N501[R;S;T;Y]	0.049069	0	0	0	1490	-1.90089e-15	6.03801e-12	0.00198066	-0.00113309	2.00641e-16	-0.000151313	6.04311	5.24162	-0.324872	54.375	0.00211312	0	-4.23084e-07	0.00298696	0.00158281	-2.05994	-135.41	0.00401171	1.24978e-15	-0.000357479	80	-20	0	0	0	0
1	101	1:N501Y,2:N501N,3:N501R	8.57623e+09	0.450842	33	0	1:N501[R;S;T;Y],2:N501[R;S;T;Y],3:N501[R;S;T;Y]	0.092167	0	0.0253906	0.0585938	1490	-1.7983e-15	5.71214e-12	0.00474722	-0.00107194	3.56688e-16	-0.000340989	-5.55794	-13.1924	6.87886	106.375	0.701399	0	-4.00251e-07	0.825137	0.498312	282.733	-76.5058	1.33339	1.99883e-16	-0.0300694	-30	30	-50	0	0	0
1	102	1:N501Y,2:N501N,3:N501S	8.57623e+09	0.863645	33	0	1:N501[R;S;T;Y],2:N501[R;S;T;Y],3:N501[R;S;T;Y]	0.02204	0	0	0	1490	-1.96581e-15	6.24425e-12	0.00118297	-0.00117179	1.02783e-16	-9.35992e-05	21.8039	27.4741	-7.98586	31.375	-0.000756396	0	-4.37536e-07	0.000267673	-0.000452739	-22.6724	-297.949	-0.00144359	1.78073e-15	-0.000326516	0	0	-100	0	0	0
1	103	1:N501Y,2:N501N,3:N501T	8.57623e+09	0.476796	33	0	1:N501[R;S;T;Y],2:N501[R;S;T;Y],3:N501[R;S;T;Y]	0.036067	0	0	0	1490	-1.93233e-15	6.1379e-12	0.00201845	-0.00115184	1.5357e-16	-0.000154208	10.6599	25.0219	-17.4273	48.25	0.00042651	0	-4.30084e-07	0.00162112	0.00038609	-20.2831	-304.568	0.000805278	2.44367e-15	-0.000332183	-20	-50	-10	0	0	0
1	104	1:N501Y,2:N501N,3:N501Y	8.57623e+09	0.578129	33	0	1:N501[R;S;T;Y],2:N501[R;S;T;Y],3:N501[R;S;T;Y]	0.098138	0	0	0	2980	1.72786e-14	-5.4875e-11	0.00396094	0.0102996	1.61219e-16	-0.000287266	8.79893	13.0246	-9.54792	110.125	0.00644146	0	3.84584e-06	0.0059427	0.00383316	-4.34652	-270.69	0.0122951	1.63908e-15	0.00914245	200	-60	-70	0	0	0
1	105	1:N501Y,2:N501R,3:N501N	8.57623e+09	0.41233	33	0	1:N501[R;S;T;Y],2:N501[R;S;T;Y],3:N501[R;S;T;Y]	0.092167	0	0.0253906	0.0439453	1490	1.72537e-14	-5.47958e-11	0.00476197	0.0102847	1.39725e-16	-0.000347444	-5.71173	-14.0228	10.2412	106	0.702704	0	3.84029e-06	0.824233	0.498503	285.474	-76.3791	1.33592	-2.47358e-16	-0.0217118	200	20	-10	0	0	0
1	106	1:N501Y,2:N501R,3:N501R	8.57623e+09	0.178053	33	0	1:N501[R;S;T;Y],2:N501[R;S;T;Y],3:N501[R;S;T;Y]	0.135265	0	0.0380859	0.102539	1490	1.73562e-14	-5.51214e-11	0.00752484	0.0103458	2.95747e-16	-0.000536873	-17.3128	-32.4568	17.4449	158	2.48232	0	3.86311e-06	2.93255	1.76285	568.948	-17.4939	4.71906	1.27419e-15	-0.100042	-80	200	-70	0	0	0
1	107	1:N501Y,2:N501R,3:N501S	8.57623e+09	0.590893	33	0	1:N501[R;S;T;Y],2:N501[R;S;T;Y],3:N501[R;S;T;Y]	0.065138	0	0.0253906	0.0439453	1490	-1.87501e-15	5.95581e-12	0.00396562	-0.00111767	2.58964e-16	-0.000289807	10.049	8.20978	2.58017	83	0.698319	0	-4.17325e-07	0.821909	0.496127	264.902	-238.88	1.32754	7.66801e-16	-0.0301568	50	60	10	0	0	0
1	108	1:N501Y,2:N501R,3:N501T	8.57623e+09	0.204016	33	0	1:N501[R;S;T;Y],2:N501[R;S;T;Y],3:N501[R;S;T;Y]	0.079165	0	0.0253906	0.0439453	1490	-1.84127e-15	5.84865e-12	0.00479996	-0.00109756	3.09748e-16	-0.000350329	-1.09498	5.75753	-6.86129	99.875	0.699335	0	-4.09816e-07	0.823065	0.496847	267.279	-245.5	1.32947	2.58367e-16	-0.0301596	70	60	-40	0	0	0
1	109	1:N501Y,2:N501R,3:N501Y	8.57623e+09	0.305358	33	0	1:N501[R;S;T;Y],2:N501[R;S;T;Y],3:N501[R;S;T;Y]	0.141236	0	0.0253906	0.0585938	2980	1.73705e-14	-5.51665e-11	0.00673932	0.0103543	3.17362e-16	-0.000483227	-2.95591	-6.23979	1.01811	161.75	0.70454	0	3.86628e-06	0.826647	0.499803	283.149	-211.639	1.33942	-4.55275e-16	-0.0216228	180	40	-10	0	0	0
1	110	1:N501Y,2:N501S,3:N501N	8.57623e+09	0.844915	33	0	1:N501[R;S;T;Y],2:N501[R;S;T;Y],3:N501[R;S;T;Y]	0.02204	0	0	0	1490	-1.95988e-15	6.22541e-12	0.00121411	-0.00116826	1.02715e-16	-9.30303e-05	26.4993	30.6972	-2.53545	31.25	-0.00603528	0	-4.36216e-07	-0.00597539	-0.00420282	-24.8902	-298.272	-0.011479	3.4187e-15	-2.04995e-05	30	10	-80	0	0	0
1	111	1:N501Y,2:N501S,3:N501R	8.57623e+09	0.61062	33	0	1:N501[R;S;T;Y],2:N501[R;S;T;Y],3:N501[R;S;T;Y]	0.065138	0	0.0253906	0.0439453	1490	-1.85778e-15	5.90109e-12	0.00398199	-0.0011074	2.58768e-16	-0.000282783	14.8982	12.2631	4.66828	83.25	0.694119	0	-4.13491e-07	0.817205	0.493143	259.953	-239.33	1.31955	-2.66128e-16	-0.0297687	10	30	0	0	0	0
1	112	1:N501Y,2:N501S,3:N501S	8.57623e+09	1.02348	33	0	1:N501[R;S;T;Y],2:N501[R;S;T;Y],3:N501[R;S;T;Y]	-0.004989	0	0	0	1490	-3.23619e-18	1.02793e-14	0.000416077	-1.92905e-06	-1.8162e-17	-3.52936e-05	42.26	52.9297	-10.1964	8.25	-0.00869184	0	-7.20288e-10	-0.00869497	-0.00617416	-45.5043	-460.876	-0.0165237	2.94824e-16	0.000342506	40	-20	-20	0	0	0
1	113	1:N501Y,2:N501S,3:N501T	8.57623e+09	0.636548	33	0	1:N501[R;S;T;Y],2:N501[R;S;T;Y],3:N501[R;S;T;Y]	0.009038	0	0	0	1490	-1.99118e-15	6.32481e-12	0.00125195	-0.00118691	5.56423e-17	-9.59285e-05	31.116	50.4775	-19.6379	25.125	-0.00772216	0	-4.43181e-07	-0.00734138	-0.00539973	-43.1147	-467.49	-0.014686	2.51603e-15	4.92401e-06	20	-50	-40	0	0	0
1	114	1:N501Y,2:N501S,3:N501Y	8.57623e+09	0.73797	33	0	1:N501[R;S;T;Y],2:N501[R;S;T;Y],3:N501[R;S;T;Y]	0.071109	0	0	0	2980	-1.84368e-15	5.85628e-12	0.00319525	-0.00109899	2.80389e-16	-0.000229037	29.2551	38.4801	-11.7585	87	-0.00373891	0	-4.10351e-07	-0.00301952	-0.00257661	-27.1749	-433.573	-0.00711317	-4.36423e-16	5.4578e-05	120	40	-40	0	0	0
1	115	1:N501Y,2:N501T,3:N501N	8.57623e+09	0.468881	33	0	1:N501[R;S;T;Y],2:N501[R;S;T;Y],3:N501[R;S;T;Y]	0.036067	0	0	0	1490	-1.92919e-15	6.12791e-12	0.00204902	-0.00114996	1.53534e-16	-0.000155346	12.3895	28.139	-15.4485	48.5	-0.0043595	0	-4.29384e-07	-0.00402968	-0.00301376	-22.74	-304.91	-0.00829319	1.79867e-16	-8.23355e-05	40	-60	-10	0	0	0
1	116	1:N501Y,2:N501T,3:N501R	8.57623e+09	0.234604	33	0	1:N501[R;S;T;Y],2:N501[R;S;T;Y],3:N501[R;S;T;Y]	0.079165	0	0.0253906	0.0439453	1490	-1.82683e-15	5.80278e-12	0.00481577	-0.00108895	3.09584e-16	-0.000345016	0.788423	9.70497	-8.24475	100.5	0.695604	0	-4.06602e-07	0.818925	0.494197	262.087	-245.969	1.32238	-6.06086e-16	-0.0298232	-40	90	-40	0	0	0
1	117	1:N501Y,2:N501T,3:N501S	8.57623e+09	0.647414	33	0	1:N501[R;S;T;Y],2:N501[R;S;T;Y],3:N501[R;S;T;Y]	0.009038	0	0	0	1490	-1.99397e-15	6.33367e-12	0.00125139	-0.00118858	5.56741e-17	-9.76348e-05	28.1503	50.3716	-23.1095	25.5	-0.0072293	0	-4.43801e-07	-0.00674912	-0.00504951	-43.3537	-467.51	-0.013749	7.81597e-16	-5.12707e-05	-70	0	-90	0	0	0
1	118	1:N501Y,2:N501T,3:N501T	8.57623e+09	0.260529	33	0	1:N501[R;S;T;Y],2:N501[R;S;T;Y],3:N501[R;S;T;Y]	0.023065	0	0	0	1490	-1.96056e-15	6.22757e-12	0.00208692	-0.00116866	1.06462e-16	-0.000158242	17.0062	47.9193	-32.5509	42.375	-0.00604627	0	-4.36367e-07	-0.00539559	-0.00421059	-40.9642	-474.124	-0.0114999	2.14688e-16	-5.69921e-05	60	-50	-10	0	0	0
1	119	1:N501Y,2:N501T,3:N501Y	8.57623e+09	0.361891	33	0	1:N501[R;S;T;Y],2:N501[R;S;T;Y],3:N501[R;S;T;Y]	0.085136	0	0	0	2980	-1.81269e-15	5.75785e-12	0.00402928	-0.00108052	3.31204e-16	-0.000291295	15.1453	35.922	-24.6715	104.25	-0.00206317	0	-4.03454e-07	-0.00107388	-0.00138759	-25.025	-440.206	-0.00392741	-4.39571e-16	-6.97522e-06	210	-70	-60	0	0	0
1	120	1:N501Y,2:N501Y,3:N501N	8.57623e+09	0.543883	33	0	1:N501[R;S;T;Y],2:N501[R;S;T;Y],3:N501[R;S;T;Y]	0.098138	0	0	0	2980	1.72683e-14	-5.48421e-11	0.00399115	0.0102934	1.61337e-16	-0.000290413	7.08632	13.1749	-6.17608	110.25	0.00328523	0	3.84354e-06	0.00226803	0.00159122	-8.43297	-270.957	0.00629491	2.80085e-15	0.00912251	130	-30	-10	0	0	0
1	121	1:N501Y,2:N501Y,3:N501R	8.57623e+09	0.309587	33	0	1:N501[R;S;T;Y],2:N501[R;S;T;Y],3:N501[R;S;T;Y]	0.141236	0	0.0253906	0.0585938	2980	1.73709e-14	-5.5168e-11	0.00675479	0.0103546	3.17357e-16	-0.000479906	-4.51474	-5.25916	1.02765	162.25	0.702413	0	3.86639e-06	0.82445	0.498292	276.325	-212.033	1.33537	3.3911e-16	-0.0215376	-20	20	-30	0	0	0
1	122	1:N501Y,2:N501Y,3:N501S	8.57623e+09	0.722453	33	0	1:N501[R;S;T;Y],2:N501[R;S;T;Y],3:N501[R;S;T;Y]	0.071109	0	0	0	2980	-1.86042e-15	5.90947e-12	0.00319434	-0.00110897	2.80579e-16	-0.000232757	22.8471	35.4074	-13.8371	87.25	-0.00161691	0	-4.14078e-07	-0.000450759	-0.00106854	-29.044	-433.518	-0.00307918	1.77772e-15	-0.000278099	180	-70	-70	0	0	0
1	123	1:N501Y,2:N501Y,3:N501T	8.57623e+09	0.335557	33	0	1:N501[R;S;T;Y],2:N501[R;S;T;Y],3:N501[R;S;T;Y]	0.085136	0	0	0	2980	-1.82665e-15	5.8022e-12	0.00402893	-0.00108884	3.31363e-16	-0.000293302	11.7031	32.9552	-23.2785	104.125	-0.000434202	0	-4.06561e-07	0.000902435	-0.000229857	-26.655	-440.132	-0.000830682	9.75767e-16	-0.000283418	120	-50	-20	0	0	0
1	124	1:N501Y,2:N501Y,3:N501Y	8.57623e+09	0.436934	33	0	1:N501[R;S;T;Y],2:N501[R;S;T;Y],3:N501[R;S;T;Y]	0.147207	0	0	0	4470	1.73852e-14	-5.52132e-11	0.00596934	0.0103631	3.38972e-16	-0.00042624	9.84214	20.9579	-15.3991	166	0.00558098	0	3.86955e-06	0.0052235	0.00321724	-10.7194	-406.228	0.0106596	4.86135e-16	0.00921063	190	-30	0	0	0	0
