# Supplementary material for: Increased elastase sensitivity and decreased intramolecular interactions in the more transmissible 501Y.V1 and 501Y.V2 SARS-CoV-2 variants’ spike protein–an in silico analysis
Source: PLoS One. 2021 May 26;16(5):e0251426. doi: 10.1371/journal.pone.0251426 (PMC8153447; doi:10.1371/journal.pone.0251426)
Supplement: S2 Table — (XLSX) [file pone.0251426.s002.xlsx]

## Sheet: Sheet1
sseq	mutseq	mutation	Affinity	dAffinity	Stability	dStability	S-S	dS-S	mutexp	dpro_mass	dpro_debye	dpro_pI_seq	dpro_pI_3D	dpro_coeff_280	dpro_coeff_fric	dpro_coeff_diff	dpro_r_gyr	dpro_r_solv	dpro_sed_const	dpro_eccen	dpro_asa_vdw	dpro_asa_hyd	dpro_asa_hph	dpro_volume	dpro_mobility	dpro_helicity	dpro_henry	dpro_net_charge	dpro_app_charge	dpro_dipole_moment	dpro_hyd_moment	dpro_zeta	dpro_zdipole	dpro_zquadrupole	dpro_patch_hyd	dpro_patch_pos	dpro_patch_neg	dpro_patch_cdr_hyd	dpro_patch_cdr_pos	dpro_patch_cdr_neg
1	0	1:K417K	-46.9851	0	-4830.55	0	17	0	1:K417[A;R;N;D;C;Q;E;G;H;I;L;K;M;F;P;S;T;W;Y;V]	0	0	0	0	0	0	0	0	0	0	0	0	0	0	0	0	0	0	0	0	0	0	0	0	0	0	0	0	0	0	0
1	1	1:K417A	-45.1399	1.84521	-4829.93	0.625603	17	0	1:K417[A;R;N;D;C;Q;E;G;H;I;L;K;M;F;P;S;T;W;Y;V]	-0.058107	0	-0.0507812	-0.0380859	0	-8.98048e-16	2.79641e-12	0.00747602	-0.000535314	-2.0459e-16	-4.12065e-05	0.130648	4.4459	-12.3556	-66.625	-0.896824	0	-2.0046e-07	-1.07122	-0.643283	213.904	-190.382	-1.7045	-1.40067e-15	0.299027	0	-90	-10	0	0	0
1	2	1:K417R	-45.9819	1.00321	-4830.02	0.533589	17	0	1:K417[A;R;N;D;C;Q;E;G;H;I;L;K;M;F;P;S;T;W;Y;V]	0.027012	0	0	0	0	3.9015e-16	-1.21487e-12	-0.000433334	0.000232563	9.52664e-17	1.22885e-05	12.4082	-43.0586	43.3883	14.5	-0.715103	0	8.70885e-08	-0.858243	-0.513113	176.417	18.6241	-1.35911	-9.91223e-16	0.238574	0	-50	0	0	0	0
1	3	1:K417N	-45.3147	1.67035	-4829.64	0.912462	17	0	1:K417[A;R;N;D;C;Q;E;G;H;I;L;K;M;F;P;S;T;W;Y;V]	-0.015078	0	-0.0507812	-0.0380859	0	-2.95665e-16	9.20661e-13	0.00471787	-0.000176242	-5.27199e-17	-2.76895e-05	3.55015	-28.6383	22.8523	-37.125	-0.902633	0	-6.59978e-08	-1.07824	-0.647547	210.14	-12.3025	-1.71553	4.3365e-15	0.301067	-50	-90	-10	0	0	0
1	4	1:K417D	-44.8008	2.18427	-4829.48	1.07158	17	0	1:K417[A;R;N;D;C;Q;E;G;H;I;L;K;M;F;P;S;T;W;Y;V]	-0.015104	0	-0.101562	-0.0634766	0	-2.98957e-16	9.30912e-13	0.00613504	-0.000178204	-5.27944e-17	-3.37344e-05	-1.50706	-27.7687	16.6834	-43.75	-1.95664	0	-6.67326e-08	-2.3405	-1.40374	430.378	-12.2984	-3.71876	-1.94906e-15	0.65268	-50	-90	30	0	0	0
1	5	1:K417C	-45.1541	1.83103	-4829.78	0.774307	17	0	1:K417[A;R;N;D;C;Q;E;G;H;I;L;K;M;F;P;S;T;W;Y;V]	-0.026047	0	-0.0634766	-0.0380859	0	-4.52275e-16	1.40832e-12	0.00678414	-0.000269595	-9.14166e-17	-3.80788e-05	0.471917	-26.1791	-18.0851	-48.125	-0.902631	0	-1.00956e-07	-1.07783	-0.64752	208.187	-216.629	-1.71553	-8.27873e-16	0.301039	10	-90	-10	0	0	0
1	6	1:K417Q	-45.1236	1.86153	-4829.8	0.749093	17	0	1:K417[A;R;N;D;C;Q;E;G;H;I;L;K;M;F;P;S;T;W;Y;V]	-0.001051	0	-0.0507812	-0.0380859	0	-6.39343e-17	1.99082e-13	0.0031023	-3.81103e-05	-3.42014e-18	-1.23785e-05	-0.568319	-22.1113	12.3075	-19.25	-0.903902	0	-1.42713e-08	-1.08066	-0.648495	216.333	-13.4525	-1.71794	6.91333e-16	0.301502	-50	-50	-10	0	0	0
1	7	1:K417E	-44.6365	2.34857	-4829.4	1.15156	17	0	1:K417[A;R;N;D;C;Q;E;G;H;I;L;K;M;F;P;S;T;W;Y;V]	-0.001077	0	-0.101562	-0.0634766	0	-6.3211e-17	1.9683e-13	0.00429398	-3.76792e-05	-3.5183e-18	-2.13229e-05	5.80942	-14.8465	11.4006	-26.25	-1.81015	0	-1.41098e-08	-2.16767	-1.29868	428.702	-13.4278	-3.44034	3.21124e-15	0.603825	-50	-50	80	0	0	0
1	8	1:K417G	-45.0821	1.90301	-4829.47	1.08186	17	0	1:K417[A;R;N;D;C;Q;E;G;H;I;L;K;M;F;P;S;T;W;Y;V]	-0.072134	0	-0.0507812	-0.0380859	0	-1.09175e-15	3.39957e-12	0.00946128	-0.000650775	-2.54113e-16	-5.4086e-05	10.063	-1.87883	-2.96572	-83.875	-0.894907	0	-2.43697e-07	-1.0688	-0.641876	213.397	-114.194	-1.70086	-9.09475e-16	0.298359	-50	-90	30	0	0	0
1	9	1:K417H	-44.6881	2.29696	-4829.64	0.916513	17	0	1:K417[A;R;N;D;C;Q;E;G;H;I;L;K;M;F;P;S;T;W;Y;V]	0.006954	0	-0.0126953	-0.0126953	0	8.45981e-17	-2.63426e-13	0.00372826	5.04278e-05	2.46187e-17	-1.88933e-05	14.4687	-46.7386	11.6442	-12.125	-0.644229	0	1.88838e-08	-0.77574	-0.462215	217.584	-24.4255	-1.22441	3.35478e-16	0.214908	-50	-90	90	0	0	0
1	10	1:K417I	-45.2566	1.72846	-4830.68	-0.125026	17	0	1:K417[A;R;N;D;C;Q;E;G;H;I;L;K;M;F;P;S;T;W;Y;V]	-0.016026	0	-0.0507812	-0.0380859	0	-3.00501e-16	9.35719e-13	0.00135864	-0.000179124	-5.61154e-17	-8.22641e-06	-2.94565	14.492	-29.0843	-14.25	-0.900933	0	-6.70772e-08	-1.07826	-0.646327	228.136	-285.427	-1.7123	-1.42812e-15	0.300494	70	-50	-10	0	0	0
1	11	1:K417L	-45.4237	1.56137	-4830.71	-0.156532	17	0	1:K417[A;R;N;D;C;Q;E;G;H;I;L;K;M;F;P;S;T;W;Y;V]	-0.016026	0	-0.0507812	-0.0380859	0	-2.7406e-16	8.53383e-13	0.00179234	-0.000163363	-5.62708e-17	-5.48974e-06	-0.0667676	13.4781	-25.3857	-12.25	-0.901264	0	-6.1175e-08	-1.07837	-0.646568	225.518	-261.719	-1.71293	3.10821e-17	0.300602	60	-50	-10	0	0	0
1	12	1:K417M	-45.3238	1.66129	-4829.94	0.616679	17	0	1:K417[A;R;N;D;C;Q;E;G;H;I;L;K;M;F;P;S;T;W;Y;V]	0.002007	0	-0.0507812	-0.0380859	0	-6.72561e-18	2.09426e-14	0.00313008	-4.00904e-06	7.28826e-18	-1.46722e-05	8.07966	20.473	-23.7294	-10.875	-0.901288	0	-1.50128e-09	-1.07804	-0.646628	220.205	-198.391	-1.71297	3.14657e-15	0.30064	-50	-50	-10	0	0	0
1	13	1:K417F	-45.2228	1.76224	-4830.4	0.155103	17	0	1:K417[A;R;N;D;C;Q;E;G;H;I;L;K;M;F;P;S;T;W;Y;V]	0.017991	0	-0.0507812	-0.0380859	0	1.9583e-16	-6.09786e-13	0.000543662	0.000116732	6.38274e-17	-9.86768e-06	10.6507	46.78	-43.5722	12.375	-0.908141	0	4.37129e-08	-1.08543	-0.651578	211.904	-230.195	-1.726	5.03282e-16	0.302998	90	-50	0	0	0	0
1	14	1:K417P	-45.173	1.81206	-4829.43	1.12115	17	0	1:K417[A;R;N;D;C;Q;E;G;H;I;L;K;M;F;P;S;T;W;Y;V]	-0.032069	0	-0.0507812	-0.0380859	0	-5.36459e-16	1.67046e-12	0.00461597	-0.000319776	-1.12672e-16	-2.86388e-05	2.38087	12.2891	-19.5907	-42.125	-0.896809	0	-1.19747e-07	-1.07595	-0.64333	252.466	-76.0915	-1.70447	4.70008e-15	0.299079	10	-90	-10	0	0	0
1	15	1:K417S	-45.167	1.81806	-4829.68	0.869894	17	0	1:K417[A;R;N;D;C;Q;E;G;H;I;L;K;M;F;P;S;T;W;Y;V]	-0.042107	0	-0.0507812	-0.0380859	0	-6.75559e-16	2.10361e-12	0.00678431	-0.000402691	-1.48109e-16	-3.77042e-05	-3.94844	-19.9041	5.56501	-59.875	-0.897639	0	-1.50797e-07	-1.07352	-0.643903	223.857	-102.767	-1.70604	2.25716e-15	0.299335	-50	-90	-10	0	0	0
1	16	1:K417T	-45.2027	1.7824	-4830.01	0.545013	17	0	1:K417[A;R;N;D;C;Q;E;G;H;I;L;K;M;F;P;S;T;W;Y;V]	-0.02808	0	-0.0507812	-0.0380859	0	-4.71278e-16	1.4675e-12	0.00485059	-0.000280922	-9.86476e-17	-2.58951e-05	-2.98394	-10.8974	0.269164	-42.125	-0.899625	0	-1.05198e-07	-1.07589	-0.645361	222.339	-107.264	-1.70982	5.21697e-16	0.300028	-50	-90	-10	0	0	0
1	17	1:K417W	-45.3658	1.61924	-4829.98	0.570339	17	0	1:K417[A;R;N;D;C;Q;E;G;H;I;L;K;M;F;P;S;T;W;Y;V]	0.057031	0	-0.0507812	-0.0380859	5500	7.77671e-16	-2.42154e-12	-0.00236609	0.000463559	2.01408e-16	-2.06277e-06	31.6304	64.048	-40.3562	45.375	-0.913743	0	1.7359e-07	-1.09249	-0.655689	210.798	-106.91	-1.73664	1.47758e-15	0.304975	110	-50	0	0	0	0
1	18	1:K417Y	-45.304	1.68112	-4830.31	0.240143	17	0	1:K417[A;R;N;D;C;Q;E;G;H;I;L;K;M;F;P;S;T;W;Y;V]	0.033991	0	-0.0507812	-0.0380859	1490	4.31975e-16	-1.3451e-12	-0.000172864	0.000257494	1.20227e-16	-7.83157e-06	3.13897	9.08558	-14.6853	19.25	-0.910263	0	9.64245e-08	-1.0881	-0.653138	211.126	-91.5011	-1.73003	3.95732e-16	0.303755	70	-50	0	0	0	0
1	19	1:K417V	-45.187	1.79811	-4830.64	-0.0864585	17	0	1:K417[A;R;N;D;C;Q;E;G;H;I;L;K;M;F;P;S;T;W;Y;V]	-0.030053	0	-0.0507812	-0.0380859	0	-4.97801e-16	1.55009e-12	0.00348018	-0.000296732	-1.05618e-16	-1.81601e-05	-15.3503	-1.58474	-22.7056	-31.75	-0.898661	0	-1.11118e-07	-1.07589	-0.644665	232.634	-274.2	-1.70799	-2.06979e-15	0.299703	10	-90	-10	0	0	0
2	0	1:E484E	-46.2084	0	-4827.69	0	17	0	1:E484[A;R;N;D;C;Q;E;G;H;I;L;K;M;F;P;S;T;W;Y;V]	0	0	0	0	0	0	0	0	0	0	0	0	0	0	0	0	0	0	0	0	0	0	0	0	0	0	0	0	0	0	0
2	1	1:E484A	-45.8092	0.399186	-4826.98	0.703421	17	0	1:E484[A;R;N;D;C;Q;E;G;H;I;L;K;M;F;P;S;T;W;Y;V]	-0.05703	0	0.0507812	0.0380859	0	-8.62945e-16	2.68711e-12	0.000605542	-0.000514389	-2.00906e-16	-6.83097e-05	4.20327	42.7335	-38.9912	-40.875	0.848282	0	-1.92625e-07	1.01842	0.608731	-289.869	-251.933	1.61222	5.19852e-15	-0.283098	-10	0	40	0	0	0
2	2	1:E484R	-45.777	0.431389	-4827.35	0.340238	17	0	1:E484[A;R;N;D;C;Q;E;G;H;I;L;K;M;F;P;S;T;W;Y;V]	0.029097	0	0.0888672	0.0761719	0	5.04447e-16	-1.57077e-12	-0.00116858	0.000300694	1.02125e-16	0.000107356	18.5169	-13.3512	29.6468	41.625	1.52622	0	1.12602e-07	1.83125	1.09491	-556.273	45.8174	2.90072	-6.05523e-16	-0.509055	-90	60	20	0	0	0
2	3	1:E484N	-45.9774	0.23099	-4826.97	0.7196	17	0	1:E484[A;R;N;D;C;Q;E;G;H;I;L;K;M;F;P;S;T;W;Y;V]	-0.014001	0	0.0507812	0.0380859	0	-1.66394e-16	5.18129e-13	8.5474e-05	-9.91852e-05	-4.95898e-17	-2.17894e-05	-7.2436	12.6629	-17.073	-11.5	0.850997	0	-3.71421e-08	1.02124	0.610573	-292.597	1.30424	1.61739	-1.36083e-15	-0.283909	30	0	0	0	0	0
2	4	1:E484D	-46.0956	0.112781	-4826.84	0.852584	17	0	1:E484[A;R;N;D;C;Q;E;G;H;I;L;K;M;F;P;S;T;W;Y;V]	-0.014027	0	0	-0.0126953	0	-2.08406e-16	6.48948e-13	0.000379198	-0.000124228	-4.94368e-17	-4.10188e-05	-8.77605	16.5831	-29.715	-18.875	-0.143974	0	-4.65199e-08	-0.169717	-0.103261	7.81717	1.3958	-0.273636	4.13902e-16	0.0479933	-30	-40	0	0	0	0
2	5	1:E484C	-45.7883	0.420098	-4827.08	0.608594	17	0	1:E484[A;R;N;D;C;Q;E;G;H;I;L;K;M;F;P;S;T;W;Y;V]	-0.02497	0	0.0380859	0.0380859	0	-3.74567e-16	1.16635e-12	0.00048396	-0.000223274	-8.79835e-17	-5.48142e-05	-2.82686	19.262	-40.0757	-22.125	0.820861	0	-8.36101e-08	0.985705	0.588983	-289.181	-288.81	1.56011	2.09659e-15	-0.273891	-10	-40	0	0	0	0
2	6	1:E484Q	-45.8057	0.40266	-4827.09	0.597914	17	0	1:E484[A;R;N;D;C;Q;E;G;H;I;L;K;M;F;P;S;T;W;Y;V]	2.60003e-05	0	0.0507812	0.0380859	0	-4.75222e-18	1.47977e-14	-0.000258042	-2.83273e-06	1.21837e-19	3.07322e-05	2.38267	-6.07631	6.81691	4.875	0.852048	0	-1.06078e-09	1.02173	0.611302	-282.961	-0.0067805	1.61939	2.54995e-15	-0.28424	10	0	20	0	0	0
2	7	1:E484G	-45.7978	0.410562	-4826.69	1.00077	17	0	1:E484[A;R;N;D;C;Q;E;G;H;I;L;K;M;F;P;S;T;W;Y;V]	-0.071057	0	0.0507812	0.0380859	0	-1.08983e-15	3.39362e-12	0.00082813	-0.000649635	-2.50235e-16	-0.000108596	0.0988353	25.0881	-26.8597	-58.375	0.847854	0	-2.4327e-07	1.01816	0.608458	-290.801	-143.966	1.61141	-2.24331e-16	-0.282985	-20	-40	40	0	0	0
2	8	1:E484H	-45.8919	0.3165	-4826.04	1.64724	17	0	1:E484[A;R;N;D;C;Q;E;G;H;I;L;K;M;F;P;S;T;W;Y;V]	0.008031	0	0.0888672	0.0761719	0	2.06734e-16	-6.4374e-13	0.000703691	0.000123231	2.77906e-17	1.9171e-05	56.9233	11.0103	-0.36889	14.5	0.821936	0	4.61468e-08	0.987802	0.589667	-309.617	-15.9059	1.56216	-4.78281e-16	-0.274156	30	0	80	0	0	0
2	9	1:E484I	-45.9612	0.247136	-4827.63	0.058437	17	0	1:E484[A;R;N;D;C;Q;E;G;H;I;L;K;M;F;P;S;T;W;Y;V]	-0.014949	0	0.0507812	0.0380859	0	-1.81901e-16	5.66414e-13	-0.000382269	-0.000108429	-5.29226e-17	4.48702e-05	5.8455	57.1708	-49.6432	11.875	0.851793	0	-4.06035e-08	1.02059	0.611146	-267.112	-386.095	1.6189	-1.5957e-15	-0.284174	-50	0	10	0	0	0
2	10	1:E484L	-45.7838	0.424541	-4827.09	0.602324	17	0	1:E484[A;R;N;D;C;Q;E;G;H;I;L;K;M;F;P;S;T;W;Y;V]	-0.014949	0	0.0507812	0.0380859	0	-1.79894e-16	5.60165e-13	0.000320623	-0.000107232	-5.29344e-17	5.81997e-05	34.1709	89.4201	-52.0778	10.375	0.850365	0	-4.01555e-08	1.01914	0.610121	-270.793	-352.578	1.61619	-5.26857e-15	-0.283696	-40	0	10	0	0	0
2	11	1:E484K	-45.5965	0.611888	-4826.93	0.763336	17	0	1:E484[A;R;N;D;C;Q;E;G;H;I;L;K;M;F;P;S;T;W;Y;V]	0.001077	0	0.0888672	0.0761719	0	2.41149e-17	-7.50905e-14	-0.00102951	1.43746e-05	3.74809e-18	9.01231e-05	10.6485	17.933	-4.15999	24.625	1.52215	0	5.38288e-09	1.82811	1.09207	-548.189	19.4026	2.89298	8.75554e-16	-0.507774	-110	70	20	0	0	0
2	12	1:E484M	-45.8837	0.324704	-4827.46	0.225993	17	0	1:E484[A;R;N;D;C;Q;E;G;H;I;L;K;M;F;P;S;T;W;Y;V]	0.003084	0	0.0507812	0.0380859	0	5.01189e-17	-1.56063e-13	-0.000290606	2.98752e-05	1.0844e-17	2.30466e-05	4.93151	42.9403	-41.1601	14.375	0.851512	0	1.11874e-08	1.02076	0.610909	-278.105	-262.582	1.61837	-2.91589e-15	-0.284053	60	0	20	0	0	0
2	13	1:E484F	-45.8863	0.32213	-4826.48	1.20469	17	0	1:E484[A;R;N;D;C;Q;E;G;H;I;L;K;M;F;P;S;T;W;Y;V]	0.019068	0	0.0507812	0.0380859	0	3.9645e-16	-1.23449e-12	0.000751635	0.000236318	6.6538e-17	7.5069e-05	83.3935	139.634	-53.0893	38.125	0.850414	0	8.84947e-08	1.01979	0.610069	-287.716	-308.047	1.61629	-3.33943e-15	-0.283625	0	0	10	0	0	0
2	14	1:E484P	-45.8	0.408365	-4826.15	1.53359	17	0	1:E484[A;R;N;D;C;Q;E;G;H;I;L;K;M;F;P;S;T;W;Y;V]	-0.030992	0	0.0507812	0.0380859	0	-4.52965e-16	1.41048e-12	0.000593665	-0.000270006	-1.09273e-16	-5.31154e-06	12.3691	63.3477	-52.0778	-16.75	0.852074	0	-1.0111e-07	1.0189	0.611389	-231.225	-89.7057	1.61943	-1.14724e-15	-0.284313	50	0	0	0	0	0
2	15	1:E484S	-45.9257	0.282732	-4826.96	0.726163	17	0	1:E484[A;R;N;D;C;Q;E;G;H;I;L;K;M;F;P;S;T;W;Y;V]	-0.04103	0	0.0507812	0.0380859	0	-6.01253e-16	1.87223e-12	0.000518563	-0.000358399	-1.44656e-16	-5.63649e-05	-8.19398	20.497	-28.1108	-35.625	0.850074	0	-1.3421e-07	1.01938	0.609976	-274.863	-127.568	1.61563	-4.16822e-16	-0.28366	-20	-40	40	0	0	0
2	16	1:E484T	-45.8496	0.358758	-4827.15	0.534403	17	0	1:E484[A;R;N;D;C;Q;E;G;H;I;L;K;M;F;P;S;T;W;Y;V]	-0.027003	0	0.0507812	0.0380859	0	-3.87053e-16	1.20523e-12	0.000252212	-0.000230717	-9.52528e-17	-1.16763e-05	1.70051	8.88863	-4.80604	-17.625	0.849795	0	-8.63971e-08	1.01897	0.609744	-276.121	-133.838	1.6151	-1.53114e-15	-0.28354	30	0	0	0	0	0
2	17	1:E484W	-46.9126	-0.704234	-4827.59	0.0949966	17	0	1:E484[A;R;N;D;C;Q;E;G;H;I;L;K;M;F;P;S;T;W;Y;V]	0.058108	0	0.0507812	0.0380859	5500	3.38595e-15	-1.0543e-11	-0.000790818	0.00201831	1.89963e-16	8.23778e-05	-28.2275	44.2459	-75.5541	69.375	0.857185	0	7.55807e-07	1.02622	0.614473	-286.427	-133.041	1.62919	-1.5032e-15	-0.288393	-10	0	40	0	0	0
2	18	1:E484Y	-45.9666	0.241822	-4826.52	1.1667	17	0	1:E484[A;R;N;D;C;Q;E;G;H;I;L;K;M;F;P;S;T;W;Y;V]	0.035068	0	0.0507812	0.0380859	1490	6.53644e-16	-2.03535e-12	0.000851828	0.000389628	1.22813e-16	9.32415e-05	94.6701	98.2083	-0.36682	46.375	0.848269	0	1.45905e-07	1.01702	0.608491	-287.287	-111.363	1.61221	-4.26263e-15	-0.282871	-20	0	20	0	0	0
2	19	1:E484V	-45.8234	0.384974	-4827.52	0.17046	17	0	1:E484[A;R;N;D;C;Q;E;G;H;I;L;K;M;F;P;S;T;W;Y;V]	-0.028976	0	0.0507812	0.0380859	0	-4.1971e-16	1.30692e-12	0.000182382	-0.000250183	-1.02187e-16	1.59808e-05	11.3511	64.8088	-49.1447	-6	0.850552	0	-9.36867e-08	1.01897	0.610292	-261.493	-370.313	1.61654	-4.02782e-15	-0.283797	60	0	20	0	0	0
3	0	1:N501N	-46.0904	0	-4827.5	0	17	0	1:N501[A;R;N;D;C;Q;E;G;H;I;L;K;M;F;P;S;T;W;Y;V]	0	0	0	0	0	0	0	0	0	0	0	0	0	0	0	0	0	0	0	0	0	0	0	0	0	0	0	0	0	0	0
3	1	1:N501A	-43.3696	2.72079	-4826.53	0.967444	17	0	1:N501[A;R;N;D;C;Q;E;G;H;I;L;K;M;F;P;S;T;W;Y;V]	-0.043029	0	0	0	0	-6.73213e-16	2.0963e-12	0.00234234	-0.000401293	-1.51453e-16	-6.9162e-06	0	0	0	-29	-0.00132453	0	-1.50273e-07	-0.00132912	-0.000843738	6.53406	-217.457	-0.0025245	-5.59785e-15	0.000225385	0	0	0	0	0	0
3	2	1:N501R	18.4814	64.5718	-4819.77	7.72388	17	0	1:N501[A;R;N;D;C;Q;E;G;H;I;L;K;M;F;P;S;T;W;Y;V]	0.043098	0	0.0507812	0.0507812	0	6.6865e-16	-2.08207e-12	-0.00598286	0.000398573	1.51727e-16	1.89953e-05	-4.88358	-6.12465	1.00942	41.875	0.67577	0	1.49255e-07	0.804801	0.484728	-121.95	38.0164	1.28436	-3.45121e-15	-0.225251	-60	40	10	0	0	0
3	3	1:N501D	-45.8123	0.278022	-4826.42	1.08104	17	0	1:N501[A;R;N;D;C;Q;E;G;H;I;L;K;M;F;P;S;T;W;Y;V]	-2.60003e-05	0	-0.0507812	-0.0380859	0	-1.94026e-18	6.04169e-15	0.00121704	-1.15656e-06	-8.25017e-20	-3.85405e-06	0	0	0	-6.375	-0.949289	0	-4.331e-10	-1.13431	-0.681067	244.486	0.00536954	-1.8042	4.68991e-16	0.316679	0	0	0	0	0	0
3	4	1:N501C	-44.8612	1.22919	-4826.6	0.898083	17	0	1:N501[A;R;N;D;C;Q;E;G;H;I;L;K;M;F;P;S;T;W;Y;V]	-0.010969	0	-0.0126953	0	0	-1.72186e-16	5.36163e-13	0.00181608	-0.000102638	-3.8605e-17	-5.72849e-06	0	0	0	-10.875	-0.127973	0	-3.8435e-08	-0.152621	-0.0917867	31.6424	-249.465	-0.243225	-4.48382e-15	0.0426364	0	0	0	0	0	0
3	5	1:N501Q	-47.4054	-1.31507	-4825.47	2.02484	17	0	1:N501[A;R;N;D;C;Q;E;G;H;I;L;K;M;F;P;S;T;W;Y;V]	0.014027	0	0	0	0	2.14568e-16	-6.68133e-13	-0.00170517	0.000127901	4.94004e-17	5.28948e-06	0	0	0	15.875	0.000201957	0	4.78954e-08	-0.000437544	0.000110938	6.32418	-1.21742	0.000386106	2.19963e-15	-7.63189e-06	0	0	20	0	0	0
3	6	1:N501E	-46.9163	-0.825957	-4824.63	2.86636	17	0	1:N501[A;R;N;D;C;Q;E;G;H;I;L;K;M;F;P;S;T;W;Y;V]	0.014001	0	-0.0507812	-0.0253906	0	2.07221e-16	-6.45257e-13	-0.000581437	0.000123522	4.93497e-17	1.02451e-06	0	0	0	9.875	-0.729461	0	4.62555e-08	-0.87607	-0.523386	235.214	-1.19652	-1.3864	-1.15118e-15	0.243405	0	0	20	0	0	0
3	7	1:N501G	-42.767	3.32338	-4825.62	1.87214	17	0	1:N501[A;R;N;D;C;Q;E;G;H;I;L;K;M;F;P;S;T;W;Y;V]	-0.057056	0	0	0	0	-8.88119e-16	2.7655e-12	0.00424908	-0.000529395	-2.00852e-16	-1.01842e-05	2.1509	0	0	-46	-0.00185829	0	-1.98244e-07	-0.00173521	-0.00119267	7.2464	-124.448	-0.00354123	-5.24348e-15	0.000332753	-50	-40	20	0	0	0
3	8	1:N501H	-46.3399	-0.249523	-4825.81	1.68688	17	0	1:N501[A;R;N;D;C;Q;E;G;H;I;L;K;M;F;P;S;T;W;Y;V]	0.02304	0	0.0380859	0	0	3.72813e-16	-1.16088e-12	-0.00149779	0.000222229	8.10226e-17	4.62665e-06	0	0	0	24.75	-0.000770532	0	8.32186e-08	-0.00151254	-0.000611819	2.14214	-14.6785	-0.00146052	-1.2333e-15	0.000372733	0	0	20	0	0	0
3	9	1:N501I	-32.539	13.5514	-4824.07	3.43013	17	0	1:N501[A;R;N;D;C;Q;E;G;H;I;L;K;M;F;P;S;T;W;Y;V]	-0.000948001	0	0	0	0	-4.73801e-17	1.47535e-13	-0.00337315	-2.82426e-05	-3.14544e-18	5.59113e-06	0	0	0	19.5	-0.00503762	0	-1.05761e-08	-0.00741323	-0.00360674	21.4818	-333.51	-0.00957491	-4.94855e-15	0.0016699	0	0	10	0	0	0
3	10	1:N501L	-44.0244	2.066	-4827.01	0.482125	17	0	1:N501[A;R;N;D;C;Q;E;G;H;I;L;K;M;F;P;S;T;W;Y;V]	-0.000948001	0	0	0	0	-3.05316e-18	9.5071e-15	-0.00283608	-1.81995e-06	-3.40597e-18	5.26904e-06	0	0	0	22.75	0.00108041	0	-6.8152e-10	-2.82738e-08	0.000775623	16.9018	-304.546	0.00205337	-1.22137e-15	-0.000362636	0	0	20	0	0	0
3	11	1:N501K	-30.3224	15.768	-4823.85	3.64766	17	0	1:N501[A;R;N;D;C;Q;E;G;H;I;L;K;M;F;P;S;T;W;Y;V]	0.01407	0	0.0507812	0.0253906	0	2.22216e-16	-6.91948e-13	-0.00396475	0.00013246	4.95108e-17	1.28929e-05	0	0	0	25.875	-0.0602499	0	4.96027e-08	-0.0720156	-0.0432616	12.6181	15.4342	-0.114508	1.24908e-15	0.0201616	-60	0	0	0	0	0
3	12	1:N501M	-45.2932	0.797153	-4826	1.49301	17	0	1:N501[A;R;N;D;C;Q;E;G;H;I;L;K;M;F;P;S;T;W;Y;V]	0.017085	0	0	0	0	2.52275e-16	-7.85546e-13	-0.00168242	0.000150377	6.02234e-17	6.44748e-06	0	0	0	21.25	-0.00257758	0	5.63123e-08	-0.0040985	-0.00188922	12.2368	-226.864	-0.00489624	-4.10359e-15	0.000930549	0	0	20	0	0	0
3	13	1:N501F	3.20252	49.2929	-4814.74	12.7592	17	0	1:N501[A;R;N;D;C;Q;E;G;H;I;L;K;M;F;P;S;T;W;Y;V]	0.033069	0	0	0	0	5.26559e-16	-1.63962e-12	-0.0032154	0.000313874	1.16341e-16	1.12329e-05	0	0	0	38.5	-0.00490708	0	1.17537e-07	-0.00638989	-0.00360393	1.38502	-265.932	-0.00932074	-2.25622e-15	0.00180057	-60	0	20	0	0	0
3	14	1:N501P	-43.9677	2.12266	-4724.63	102.865	17	0	1:N501[A;R;N;D;C;Q;E;G;H;I;L;K;M;F;P;S;T;W;Y;V]	-0.016991	0	0	0	0	-2.8359e-16	8.8306e-13	-1.44182e-05	-0.000169044	-5.97001e-17	-1.55198e-07	0	0	0	-11.75	-0.000722593	0	-6.33023e-08	-0.00447208	-0.000473543	49.3246	-77.8277	-0.00137635	-4.87682e-15	0.000156746	0	0	10	0	0	0
3	15	1:N501S	-43.8094	2.28098	-4826.37	1.12385	17	0	1:N501[A;R;N;D;C;Q;E;G;H;I;L;K;M;F;P;S;T;W;Y;V]	-0.027029	0	0	0	0	-4.4078e-16	1.37253e-12	0.0017048	-0.000262742	-9.50309e-17	-5.40415e-06	0	0	0	-23.375	-0.00282924	0	-9.83898e-08	-0.00413171	-0.00196008	17.5082	-110.303	-0.00538187	3.59418e-16	0.000804495	0	0	0	0	0	0
3	16	1:N501T	-45.2179	0.872456	-4826.58	0.915377	17	0	1:N501[A;R;N;D;C;Q;E;G;H;I;L;K;M;F;P;S;T;W;Y;V]	-0.013002	0	0	0	0	-2.2148e-16	6.89659e-13	-5.61071e-05	-0.000132021	-4.56579e-17	-1.20996e-06	0	0	0	-6.75	-0.00248479	0	-4.94384e-08	-0.00378887	-0.00174766	15.0221	-115.724	-0.00472489	2.70558e-15	0.000760526	0	0	0	0	0	0
3	17	1:N501W	260.351	306.442	-4721.7	105.796	17	0	1:N501[A;R;N;D;C;Q;E;G;H;I;L;K;M;F;P;S;T;W;Y;V]	0.072109	0	0	0	5500	1.13262e-15	-3.52677e-12	-0.00563414	0.000675137	2.53778e-16	2.08963e-05	-5.71681	-1.96508	-4.83769	59.125	-0.010884	0	2.52821e-07	-0.0138627	-0.00798804	-0.0497367	-115.072	-0.0206739	-5.0979e-15	0.00396923	-60	0	10	0	0	0
3	18	1:N501Y	-43.8045	2.2859	-4794.02	33.4734	17	0	1:N501[A;R;N;D;C;Q;E;G;H;I;L;K;M;F;P;S;T;W;Y;V]	0.049069	0	0	0	1490	5.70029e-16	-1.77498e-12	-0.00497542	0.000339786	1.73872e-16	1.6823e-05	0	0	0	36.375	-0.0191522	0	1.27241e-07	-0.0231488	-0.013831	4.22512	-95.5756	-0.0363943	-5.50798e-15	0.00658023	-60	0	20	0	0	0
3	19	1:N501V	-44.8851	1.20526	-4823.64	3.85709	17	0	1:N501[A;R;N;D;C;Q;E;G;H;I;L;K;M;F;P;S;T;W;Y;V]	-0.014975	0	0	0	0	-2.51095e-16	7.81876e-13	-0.00141065	-0.000149674	-5.26098e-17	1.60148e-06	0	0	0	3.25	-0.00177683	0	-5.60489e-08	-0.00378888	-0.00123505	26.3063	-319.859	-0.00337968	-4.91727e-15	0.000514403	0	0	10	0	0	0
